# Supplementary material for: Morpholin-4-ium hydrogen tartrate
Source: Acta Crystallogr Sect E Struct Rep Online. 2012 Jan 7;68(Pt 2):o289. doi: 10.1107/S1600536811055759 (PMC3274983; doi:10.1107/S1600536811055759)
Supplement: Supplementary file 1 [file e-68-0o289-sup1.cif]

##############################################################################
#                                                                            #
# This CIF contains the data in a paper accepted for publication in          #
# Acta Crystallographica Section E. It conforms to the requirements of       #
# Notes for Authors for Acta Crystallographica Section E, and has been       #
# peer reviewed under the auspices of the IUCr Commission on Journals.       #
#                                                                            #
# Full details of the Crystallographic Information File format               #
# are given in the paper "The Crystallographic Information File (CIF):       #
# a New Standard Archive File for Crystallography" by S. R. Hall, F. H.      #
# Allen and I. D. Brown [Acta Cryst. (1991), A47, 655-685].                  #
#                                                                            #
# The current version of the core CIF dictionary is obtainable from          #
# ftp://ftp.iucr.org/pub/cif_core.dic.                                       #
#                                                                            #
# Software is freely available for graphical display of the structure(s)     #
# in this CIF. For information consult the CIF software page                 #
# http://www.iucr.org/resources/cif/software.                                #
#                                                                            #
# This file may be used for bona fide research purposes within the           #
# scientific community so long as proper attribution is given to the journal # 
# article from which it was obtained.                                        #
#                                                                            #
##############################################################################
data_I
_audit_creation_method     SHELXL-97
_chemical_name_systematic
;
Morpholin-4-ium hydrogen tartrate
;
_chemical_name_common     ?
_chemical_formula_moiety     'C4 H10 N O +, C4 H5 O6 -'
_chemical_formula_sum     'C8 H15 N O7'
_chemical_formula_iupac     'C4 H10 N O +, C4 H5 O6 -'
_chemical_formula_weight     237.21
_chemical_melting_point     ?
_symmetry_cell_setting     orthorhombic
_symmetry_space_group_name_H-M     'P 21 21 21'
_symmetry_space_group_name_Hall     'P 2ac 2ab'
loop_
    _symmetry_equiv_pos_as_xyz
    'x, y, z'
    '-x+1/2, -y, z+1/2'
    'x+1/2, -y+1/2, -z'
    '-x, y+1/2, -z+1/2'
_cell_length_a     7.2601(15)
_cell_length_b     9.1716(18)
_cell_length_c     16.283(3)
_cell_angle_alpha     90.00
_cell_angle_beta     90.00
_cell_angle_gamma     90.00
_cell_volume     1084.2(4)
_cell_formula_units_Z     4
_cell_measurement_reflns_used     1903
_cell_measurement_theta_min     3.36
_cell_measurement_theta_max     26.4
_cell_measurement_temperature     293(2)
_exptl_crystal_description     block
_exptl_crystal_colour     colourless
_exptl_crystal_size_max     0.36
_exptl_crystal_size_mid     0.32
_exptl_crystal_size_min     0.28
_exptl_crystal_density_diffrn     1.453
_exptl_crystal_density_meas     ?
_exptl_crystal_density_method     'not measured'
_exptl_crystal_F_000     504
_exptl_absorpt_coefficient_mu     0.129
_exptl_absorpt_correction_type     multi-scan
_exptl_absorpt_process_details     '(CrystalClear; Rigaku, 2005)'
_exptl_absorpt_correction_T_min     0.954
_exptl_absorpt_correction_T_max     0.966
_exptl_special_details     ?
_diffrn_ambient_temperature     293(2)
_diffrn_radiation_type     MoK\a
_diffrn_radiation_wavelength     0.71073
_diffrn_radiation_source     'fine-focus sealed tube'
_diffrn_radiation_monochromator     graphite
_diffrn_measurement_device_type     'Rigaku Mercury2'
_diffrn_measurement_method     \w
_diffrn_detector_area_resol_mean     ?
_diffrn_reflns_number     8960
_diffrn_reflns_av_R_equivalents     0.0599
_diffrn_reflns_av_sigmaI/netI     0.0449
_diffrn_reflns_theta_min     3.07
_diffrn_reflns_theta_max     25
_diffrn_reflns_theta_full     25.00
_diffrn_measured_fraction_theta_max     0.998
_diffrn_measured_fraction_theta_full     0.998
_diffrn_reflns_limit_h_min     -8
_diffrn_reflns_limit_h_max     8
_diffrn_reflns_limit_k_min     -10
_diffrn_reflns_limit_k_max     10
_diffrn_reflns_limit_l_min     -19
_diffrn_reflns_limit_l_max     19
_diffrn_standards_number     3
_diffrn_standards_interval_count     180
_diffrn_standards_interval_time     9
_diffrn_standards_decay_%     0
_refine_special_details
;
 Refinement of F^2^ against ALL reflections.  The weighted R-factor wR and
 goodness of fit S are based on F^2^, conventional R-factors R are based
 on F, with F set to zero for negative F^2^. The threshold expression of
 F^2^ > 2sigma(F^2^) is used only for calculating R-factors(gt) etc. and is
 not relevant to the choice of reflections for refinement.  R-factors based
 on F^2^ are statistically about twice as large as those based on F, and R-
 factors based on ALL data will be even larger.
;
_reflns_number_total     1903
_reflns_number_gt     1747
_reflns_threshold_expression     I>\2s(I)
_refine_ls_structure_factor_coef     Fsqd
_refine_ls_matrix_type     full
_refine_ls_R_factor_all     0.0484
_refine_ls_R_factor_gt     0.0438
_refine_ls_wR_factor_gt     0.0951
_refine_ls_wR_factor_ref     0.0968
_refine_ls_goodness_of_fit_ref     1.170
_refine_ls_restrained_S_all     1.170
_refine_ls_number_reflns     1903
_refine_ls_number_parameters     146
_refine_ls_number_restraints     0
_refine_ls_hydrogen_treatment     constr
_refine_ls_weighting_scheme     calc
_refine_ls_weighting_details
         'calc w=1/[\s^2^(Fo^2^)+(0.0363P)^2^+0.0989P] where P=(Fo^2^+2Fc^2^)/3'
_atom_sites_solution_hydrogens     geom
_atom_sites_solution_primary     direct
_atom_sites_solution_secondary     difmap
_refine_ls_shift/su_max     0.095
_refine_ls_shift/su_mean     0.001
_refine_diff_density_max     0.139
_refine_diff_density_min     -0.196
_refine_ls_extinction_method     none
_refine_ls_extinction_coef     ?
_refine_ls_abs_structure_details     none
loop_
    _atom_type_symbol
    _atom_type_description
    _atom_type_scat_dispersion_real
    _atom_type_scat_dispersion_imag
    _atom_type_scat_source
    'C' 'C' 0.0033 0.0016
                         'International Tables Vol C Tables 4.2.6.8 and 6.1.1.4'
    'H' 'H' 0.0000 0.0000
                         'International Tables Vol C Tables 4.2.6.8 and 6.1.1.4'
    'N' 'N' 0.0061 0.0033
                         'International Tables Vol C Tables 4.2.6.8 and 6.1.1.4'
    'O' 'O' 0.0106 0.0060
                         'International Tables Vol C Tables 4.2.6.8 and 6.1.1.4'
_computing_data_collection     'CrystalClear (Rigaku, 2005)'
_computing_cell_refinement     'CrystalClear (Rigaku, 2005)'
_computing_data_reduction     'CrystalClear (Rigaku, 2005)'
_computing_structure_solution     'SHELXS97 (Sheldrick, 2008)'
_computing_structure_refinement     'SHELXL97 (Sheldrick, 2008)'
_computing_molecular_graphics     'SHELXTL (Sheldrick, 2008)'
_computing_publication_material     'SHELXTL (Sheldrick, 2008)'
loop_
    _atom_site_type_symbol
    _atom_site_label
    _atom_site_fract_x
    _atom_site_fract_y
    _atom_site_fract_z
    _atom_site_U_iso_or_equiv
    _atom_site_adp_type
    _atom_site_calc_flag
    _atom_site_refinement_flags
    _atom_site_occupancy
    _atom_site_symmetry_multiplicity
    _atom_site_disorder_assembly
    _atom_site_disorder_group
    O O7 0.3787(3) 0.3058(2) 0.55071(10) 0.0542(5) Uani d . 1 1 . .
    N N1 0.4758(3) 0.4978(2) 0.68097(11) 0.0426(5) Uani d . 1 1 . .
    H H1A 0.4382 0.4480 0.7256 0.051 Uiso d R 1 1 . .
    H H1B 0.5249 0.5827 0.6979 0.051 Uiso d R 1 1 . .
    C C1 0.3161(4) 0.5269(3) 0.62661(15) 0.0510(7) Uani d . 1 1 . .
    H H1C 0.3541 0.5882 0.5811 0.061 Uiso calc R 1 1 . .
    H H1D 0.2210 0.5780 0.6570 0.061 Uiso calc R 1 1 . .
    C C2 0.2413(4) 0.3847(3) 0.59447(15) 0.0508(7) Uani d . 1 1 . .
    H H2A 0.1973 0.3262 0.6400 0.061 Uiso calc R 1 1 . .
    H H2B 0.1378 0.4039 0.5584 0.061 Uiso calc R 1 1 . .
    C C3 0.5307(4) 0.2735(3) 0.60333(15) 0.0519(7) Uani d . 1 1 . .
    H H3A 0.6219 0.2178 0.5731 0.062 Uiso calc R 1 1 . .
    H H3B 0.4885 0.2143 0.6490 0.062 Uiso calc R 1 1 . .
    C C4 0.6178(4) 0.4113(3) 0.63583(16) 0.0504(7) Uani d . 1 1 . .
    H H4A 0.7186 0.3871 0.6725 0.060 Uiso calc R 1 1 . .
    H H4B 0.6668 0.4684 0.5907 0.060 Uiso calc R 1 1 . .
    O O1 0.4383(2) 0.75847(19) 0.31549(10) 0.0494(5) Uani d . 1 1 . .
    H H1 0.3531 0.7781 0.2843 0.074 Uiso d R 1 1 . .
    O O2 0.08530(19) 0.71085(17) 0.31349(8) 0.0358(4) Uani d . 1 1 . .
    O O3 0.08075(18) 0.60421(18) 0.43779(9) 0.0394(4) Uani d . 1 1 . .
    O O4 0.73405(19) 0.46475(19) 0.31136(9) 0.0418(4) Uani d . 1 1 . .
    O O5 0.73379(19) 0.58152(19) 0.43315(9) 0.0410(4) Uani d . 1 1 . .
    H H5 0.8459 0.5815 0.4269 0.062 Uiso d R 1 1 . .
    O O6 0.3670(2) 0.44104(19) 0.31002(10) 0.0474(5) Uani d . 1 1 . .
    H H6 0.4483 0.4105 0.2796 0.071 Uiso d R 1 1 . .
    C C5 0.6557(3) 0.5186(2) 0.36993(13) 0.0312(5) Uani d . 1 1 . .
    C C6 0.4477(3) 0.5161(3) 0.37717(12) 0.0304(5) Uani d . 1 1 . .
    H H6A 0.4145 0.4652 0.4280 0.036 Uiso calc R 1 1 . .
    C C7 0.3714(3) 0.6722(2) 0.38132(13) 0.0304(5) Uani d . 1 1 . .
    H H7 0.4082 0.7168 0.4335 0.036 Uiso calc R 1 1 . .
    C C8 0.1603(3) 0.6624(2) 0.37789(13) 0.0284(5) Uani d . 1 1 . .
loop_
    _atom_site_aniso_label
    _atom_site_aniso_U_11
    _atom_site_aniso_U_22
    _atom_site_aniso_U_33
    _atom_site_aniso_U_12
    _atom_site_aniso_U_13
    _atom_site_aniso_U_23
    O7 0.0728(12) 0.0500(12) 0.0397(9) 0.0035(11) -0.0084(9) -0.0083(9)
    N1 0.0568(12) 0.0357(12) 0.0351(10) -0.0088(10) 0.0062(9) -0.0021(9)
    C1 0.0662(17) 0.0440(17) 0.0427(13) 0.0129(14) 0.0084(12) 0.0050(12)
    C2 0.0513(15) 0.0540(18) 0.0472(14) 0.0009(14) -0.0056(12) 0.0016(12)
    C3 0.0590(16) 0.0467(18) 0.0499(15) 0.0103(14) -0.0012(13) -0.0094(13)
    C4 0.0462(15) 0.0577(18) 0.0472(14) -0.0024(14) 0.0061(12) -0.0044(13)
    O1 0.0317(8) 0.0551(12) 0.0614(11) -0.0088(8) 0.0021(8) 0.0244(9)
    O2 0.0332(8) 0.0366(9) 0.0377(8) 0.0004(7) -0.0087(7) 0.0026(7)
    O3 0.0229(8) 0.0569(11) 0.0384(8) -0.0009(7) 0.0019(7) 0.0068(8)
    O4 0.0298(8) 0.0526(11) 0.0429(9) 0.0040(8) 0.0065(7) -0.0073(8)
    O5 0.0211(7) 0.0579(11) 0.0441(9) 0.0001(7) 0.0015(7) -0.0070(8)
    O6 0.0299(8) 0.0554(11) 0.0568(10) 0.0005(8) 0.0002(8) -0.0227(9)
    C5 0.0257(10) 0.0330(13) 0.0349(11) 0.0021(10) 0.0013(9) 0.0033(10)
    C6 0.0255(10) 0.0337(13) 0.0318(11) -0.0008(10) 0.0023(8) -0.0002(10)
    C7 0.0244(10) 0.0323(13) 0.0344(11) -0.0025(10) -0.0003(8) 0.0031(10)
    C8 0.0255(10) 0.0245(12) 0.0351(11) 0.0000(10) -0.0015(9) -0.0034(10)
_geom_special_details
;
 All esds (except the esd in the dihedral angle between two l.s. planes)
 are estimated using the full covariance matrix.  The cell esds are taken
 into account individually in the estimation of esds in distances, angles
 and torsion angles; correlations between esds in cell parameters are only
 used when they are defined by crystal symmetry.  An approximate (isotropic)
 treatment of cell esds is used for estimating esds involving l.s. planes.
;
loop_
    _geom_bond_atom_site_label_1
    _geom_bond_atom_site_label_2
    _geom_bond_site_symmetry_2
    _geom_bond_distance
    _geom_bond_publ_flag
    O7 C2 . 1.423(3) ?
    O7 C3 . 1.428(3) ?
    N1 C1 . 1.483(3) ?
    N1 C4 . 1.494(3) ?
    N1 H1A . 0.9006 ?
    N1 H1B . 0.8996 ?
    C1 C2 . 1.507(4) ?
    C1 H1C . 0.9700 ?
    C1 H1D . 0.9700 ?
    C2 H2A . 0.9700 ?
    C2 H2B . 0.9700 ?
    C3 C4 . 1.510(4) ?
    C3 H3A . 0.9700 ?
    C3 H3B . 0.9700 ?
    C4 H4A . 0.9700 ?
    C4 H4B . 0.9700 ?
    O1 C7 . 1.418(2) ?
    O1 H1 . 0.8203 ?
    O2 C8 . 1.263(2) ?
    O3 C8 . 1.253(2) ?
    O4 C5 . 1.216(2) ?
    O5 C5 . 1.309(2) ?
    O5 H5 . 0.8200 ?
    O6 C6 . 1.419(2) ?
    O6 H6 . 0.8198 ?
    C5 C6 . 1.515(3) ?
    C6 C7 . 1.536(3) ?
    C6 H6A . 0.9800 ?
    C7 C8 . 1.536(3) ?
    C7 H7 . 0.9800 ?
loop_
    _geom_angle_atom_site_label_1
    _geom_angle_atom_site_label_2
    _geom_angle_atom_site_label_3
    _geom_angle_site_symmetry_1
    _geom_angle_site_symmetry_3
    _geom_angle
    _geom_angle_publ_flag
    C2 O7 C3 . . 110.29(17) ?
    C1 N1 C4 . . 109.97(18) ?
    C1 N1 H1A . . 109.6 ?
    C4 N1 H1A . . 109.7 ?
    C1 N1 H1B . . 109.7 ?
    C4 N1 H1B . . 109.7 ?
    H1A N1 H1B . . 108.2 ?
    N1 C1 C2 . . 109.5(2) ?
    N1 C1 H1C . . 109.8 ?
    C2 C1 H1C . . 109.8 ?
    N1 C1 H1D . . 109.8 ?
    C2 C1 H1D . . 109.8 ?
    H1C C1 H1D . . 108.2 ?
    O7 C2 C1 . . 111.2(2) ?
    O7 C2 H2A . . 109.4 ?
    C1 C2 H2A . . 109.4 ?
    O7 C2 H2B . . 109.4 ?
    C1 C2 H2B . . 109.4 ?
    H2A C2 H2B . . 108.0 ?
    O7 C3 C4 . . 111.1(2) ?
    O7 C3 H3A . . 109.4 ?
    C4 C3 H3A . . 109.4 ?
    O7 C3 H3B . . 109.4 ?
    C4 C3 H3B . . 109.4 ?
    H3A C3 H3B . . 108.0 ?
    N1 C4 C3 . . 109.1(2) ?
    N1 C4 H4A . . 109.9 ?
    C3 C4 H4A . . 109.9 ?
    N1 C4 H4B . . 109.9 ?
    C3 C4 H4B . . 109.9 ?
    H4A C4 H4B . . 108.3 ?
    C7 O1 H1 . . 109.4 ?
    C5 O5 H5 . . 109.4 ?
    C6 O6 H6 . . 109.5 ?
    O4 C5 O5 . . 126.37(18) ?
    O4 C5 C6 . . 121.5(2) ?
    O5 C5 C6 . . 112.16(18) ?
    O6 C6 C5 . . 111.03(17) ?
    O6 C6 C7 . . 109.70(17) ?
    C5 C6 C7 . . 110.44(18) ?
    O6 C6 H6A . . 108.5 ?
    C5 C6 H6A . . 108.5 ?
    C7 C6 H6A . . 108.5 ?
    O1 C7 C6 . . 111.28(16) ?
    O1 C7 C8 . . 110.32(17) ?
    C6 C7 C8 . . 107.67(18) ?
    O1 C7 H7 . . 109.2 ?
    C6 C7 H7 . . 109.2 ?
    C8 C7 H7 . . 109.2 ?
    O3 C8 O2 . . 126.69(18) ?
    O3 C8 C7 . . 117.18(18) ?
    O2 C8 C7 . . 116.10(19) ?
loop_
    _geom_torsion_atom_site_label_1
    _geom_torsion_atom_site_label_2
    _geom_torsion_atom_site_label_3
    _geom_torsion_atom_site_label_4
    _geom_torsion_site_symmetry_1
    _geom_torsion_site_symmetry_2
    _geom_torsion_site_symmetry_3
    _geom_torsion_site_symmetry_4
    _geom_torsion
    _geom_torsion_publ_flag
    C4 N1 C1 C2 . . . . 56.0(3) ?
    C3 O7 C2 C1 . . . . 60.4(3) ?
    N1 C1 C2 O7 . . . . -58.4(3) ?
    C2 O7 C3 C4 . . . . -60.4(3) ?
    C1 N1 C4 C3 . . . . -55.9(3) ?
    O7 C3 C4 N1 . . . . 58.0(3) ?
    O4 C5 C6 O6 . . . . 1.9(3) ?
    O5 C5 C6 O6 . . . . -177.08(17) ?
    O4 C5 C6 C7 . . . . -120.0(2) ?
    O5 C5 C6 C7 . . . . 61.0(2) ?
    O6 C6 C7 O1 . . . . -70.5(2) ?
    C5 C6 C7 O1 . . . . 52.2(2) ?
    O6 C6 C7 C8 . . . . 50.5(2) ?
    C5 C6 C7 C8 . . . . 173.18(17) ?
    O1 C7 C8 O3 . . . . -171.64(18) ?
    C6 C7 C8 O3 . . . . 66.7(2) ?
    O1 C7 C8 O2 . . . . 10.1(3) ?
    C6 C7 C8 O2 . . . . -111.5(2) ?
loop_
    _geom_hbond_atom_site_label_D
    _geom_hbond_atom_site_label_H
    _geom_hbond_atom_site_label_A
    _geom_hbond_site_symmetry_A
    _geom_hbond_distance_DH
    _geom_hbond_distance_HA
    _geom_hbond_distance_DA
    _geom_hbond_angle_DHA
    N1 H1A O2 2_565 0.90 2.05 2.918(3) 162
    N1 H1B O2 3_566 0.90 1.95 2.790(3) 154
    O1 H1 O2 . 0.82 2.09 2.600(2) 120
    O1 H1 O4 4_655 0.82 2.40 3.068(2) 139
    O5 H5 O3 1_655 0.82 1.73 2.529(2) 165
    O6 H6 O4 . 0.82 2.20 2.674(2) 117
    O6 H6 O1 4_645 0.82 2.24 2.996(2) 153
data_global
_journal_date_recd_electronic     2011-12-22
_journal_date_accepted     2011-12-26
_journal_name_full     'Acta Crystallographica, Section E'
_journal_year     2012
_journal_volume     68
_journal_issue      2
_journal_page_first     o289
_journal_page_last     o289
_journal_paper_category     QO
_journal_paper_doi     10.1107/S1600536811055759
_journal_coeditor_code     HB6576
_publ_contact_author_name     'Ming-Liang Liu'
_publ_contact_author_address
;
College of Chemistry and Chemical Engineering, Southeast University,
Nanjing, 211189, People's Republic of China
;
_publ_contact_author_email     'jgsdxlml@163.com'
_publ_contact_author_fax     ?
_publ_contact_author_phone     ?
_publ_section_title
;
Morpholin-4-ium hydrogen tartrate
;
loop_
    _publ_author_name
    _publ_author_footnote
    _publ_author_address
    'Liu, Ming-Liang' .
;
Ordered Matter Science Research Center, Southeast University,
Nanjing 211189, People's Republic of China
;
