# Supplementary material for: Morpholin-4-ium hydrogen tartrate
Source: Acta Crystallogr Sect E Struct Rep Online. 2012 Jan 7;68(Pt 2):o289. doi: 10.1107/S1600536811055759 (PMC3274983; doi:10.1107/S1600536811055759)
Supplement: Supplementary file 2 [file e-68-0o289-Isup2.hkl]

# 
# h,k,l, Fc-squared, Fo-squared, sigma(Fo-squared) and status flag 
# 
data_I
_shelx_title ' q' 
_shelx_refln_list_code          4 
_shelx_F_calc_maximum      141.58 
_exptl_crystal_F_000       504.00 
_reflns_d_resolution_high  0.8410 
 
loop_ 
 _symmetry_equiv_pos_as_xyz 
 'x, y, z' 
 '-x+1/2, -y, z+1/2' 
 'x+1/2, -y+1/2, -z' 
 '-x, y+1/2, -z+1/2' 
 
_cell_length_a     7.2601 
_cell_length_b     9.1716 
_cell_length_c    16.2830 
_cell_angle_alpha  90.000 
_cell_angle_beta   90.000 
_cell_angle_gamma  90.000 
 
_shelx_F_squared_multiplier     1.000 
 
loop_ 
 _refln_index_h 
 _refln_index_k 
 _refln_index_l 
 _refln_F_squared_calc 
 _refln_F_squared_meas 
 _refln_F_squared_sigma 
 _refln_observed_status 
   2   0   0        0.28        1.21      0.85 o 
   4   0   0      473.75      510.39     17.20 o 
   6   0   0      487.51      506.56     32.86 o 
   8   0   0       37.12       29.32      5.76 o 
   1   1   0      536.66      510.27     10.29 o 
   2   1   0      362.17      430.46     16.45 o 
   3   1   0     5111.11     5184.82    118.98 o 
   4   1   0       12.17       15.15      0.83 o 
   5   1   0       28.48       28.85      2.02 o 
   6   1   0       75.96       85.28      4.84 o 
   7   1   0       66.27       57.42      5.25 o 
   8   1   0       22.00       16.83      3.82 o 
   0   2   0     2466.91     2129.86     39.98 o 
   1   2   0     3889.01     3681.93     83.22 o 
   2   2   0     2644.19     2784.08     60.11 o 
   3   2   0      171.27      154.95      6.27 o 
   4   2   0      565.29      611.31     19.90 o 
   5   2   0      494.16      490.99     18.60 o 
   6   2   0       16.37       19.22      2.14 o 
   7   2   0        0.36        0.00      1.08 o 
   8   2   0       35.22       29.40      4.57 o 
   1   3   0     3148.83     2964.68     70.35 o 
   2   3   0      274.36      245.35      7.76 o 
   3   3   0        5.11        6.51      0.85 o 
   4   3   0      216.78      212.67      7.60 o 
   5   3   0      185.77      175.51      8.03 o 
   6   3   0       34.72       29.16      2.81 o 
   7   3   0      149.37      138.38      8.19 o 
   8   3   0        5.42        7.90      2.57 o 
   0   4   0     2057.37     2075.62     68.60 o 
   1   4   0      117.11      103.83      3.64 o 
   2   4   0     1227.39     1170.64     29.75 o 
   3   4   0        2.01        1.58      0.57 o 
   4   4   0       77.91       78.09      3.68 o 
   5   4   0       42.86       46.64      3.32 o 
   6   4   0       21.51       22.18      3.50 o 
   7   4   0       37.20       32.65      3.88 o 
   8   4   0       40.96       44.63      5.24 o 
   1   5   0      281.77      281.01     15.69 o 
   2   5   0       21.12       22.30      3.90 o 
   3   5   0      199.44      201.45      6.23 o 
   4   5   0       42.70       39.93      2.07 o 
   5   5   0        1.16       20.65      6.49 o 
   6   5   0      179.19      189.91     12.92 o 
   7   5   0        0.28        1.79      1.42 o 
   0   6   0        7.37       12.02      3.35 o 
   1   6   0      161.39      145.84      6.17 o 
   2   6   0        0.56       38.08      8.11 o 
   3   6   0        0.13        6.64      2.41 o 
   4   6   0       36.39       40.02      3.10 o 
   5   6   0       20.72       34.21      4.06 o 
   6   6   0      218.15      206.61     13.88 o 
   7   6   0        4.68        6.83      3.44 o 
   1   7   0       13.61       13.99      1.89 o 
   2   7   0       50.04       53.02      3.73 o 
   3   7   0       53.60       61.09      5.11 o 
   4   7   0        0.27        8.29      2.17 o 
   5   7   0      126.99      118.93     10.90 o 
   6   7   0       22.88       28.40      4.84 o 
   0   8   0        0.27       18.25      7.07 o 
   1   8   0      373.73      376.76     17.69 o 
   2   8   0      110.28      124.85      7.36 o 
   3   8   0        0.02       11.04      3.10 o 
   4   8   0      160.54      139.00     12.32 o 
   5   8   0      104.36       96.86     10.36 o 
   1   9   0        7.54        5.41      3.83 o 
   2   9   0       47.10       65.22     15.65 o 
   3   9   0        6.14        6.46      2.31 o 
   4   9   0       33.43       46.32      6.53 o 
   0  10   0       58.38       74.26     19.89 o 
   1  10   0        0.00       10.84      5.35 o 
   2  10   0       24.38       22.99      9.71 o 
   3  10   0       37.00       42.80     11.73 o 
   1   0   1      568.96      560.56      8.67 o 
   2   0   1       10.76       11.88      0.48 o 
   3   0   1      502.27      546.39     21.34 o 
   4   0   1       64.31       72.96      2.12 o 
   5   0   1        9.28        8.08      0.90 o 
   6   0   1       61.47       62.60      4.34 o 
   7   0   1        2.44        7.08      2.40 o 
   8   0   1       54.38       36.77      5.16 o 
  -8   1   1       27.89       20.86      3.65 o 
  -7   1   1       19.72       21.04      2.78 o 
  -6   1   1      220.04      219.41      9.25 o 
  -5   1   1      198.67      182.82      6.58 o 
  -4   1   1      125.28      136.95      4.70 o 
  -3   1   1     1583.42     1679.99     64.68 o 
  -2   1   1        1.89        3.93      0.58 o 
  -1   1   1     3831.54     3618.62     46.64 o 
   1   1   1     3834.10     3644.20     55.94 o 
   2   1   1        1.87        3.18      0.53 o 
   3   1   1     1582.81     1687.67     35.82 o 
   4   1   1      125.54      136.32      3.20 o 
   5   1   1      198.77      176.00      5.29 o 
   6   1   1      220.36      232.27      9.72 o 
   7   1   1       19.73       20.51      3.13 o 
   8   1   1       28.03       27.08      4.11 o 
  -8   2   1       21.85       21.60      3.97 o 
  -7   2   1       15.95       12.01      2.25 o 
  -6   2   1       84.68       79.11      4.66 o 
  -5   2   1       41.34       45.52      3.10 o 
  -4   2   1      129.18      142.84      5.73 o 
  -3   2   1     1911.30     1981.27     67.73 o 
  -2   2   1      127.99      138.22      3.18 o 
  -1   2   1      121.83      138.07      6.98 o 
   0   2   1     3034.42     2837.69     41.67 o 
   1   2   1      122.09      128.05      2.47 o 
   2   2   1      128.36      138.18      2.62 o 
   3   2   1     1909.48     1946.29     41.44 o 
   4   2   1      129.15      139.04      6.65 o 
   5   2   1       41.50       46.72      2.48 o 
   6   2   1       85.03       83.96      4.87 o 
   7   2   1       15.96       16.79      2.80 o 
   8   2   1       21.96       20.89      3.61 o 
  -8   3   1        5.74        9.03      4.92 o 
  -7   3   1       28.47       34.60      3.52 o 
  -6   3   1       21.13       21.87      2.57 o 
  -5   3   1      150.01      147.62      7.73 o 
  -4   3   1      261.20      268.63     11.08 o 
  -3   3   1     1043.55     1088.77     30.34 o 
  -2   3   1       90.63       85.40      2.75 o 
  -1   3   1     1853.78     1744.46     29.17 o 
   0   3   1      599.54      603.68     10.96 o 
   1   3   1     1853.02     1721.71     25.26 o 
   2   3   1       90.33       83.48      2.23 o 
   3   3   1     1044.58     1068.08     23.21 o 
   4   3   1      261.15      258.82     14.52 o 
   5   3   1      149.99      142.22      5.91 o 
   6   3   1       21.26       21.07      2.41 o 
   7   3   1       28.51       32.25      3.70 o 
   8   3   1        5.71        5.50      2.66 o 
  -8   4   1       24.25       27.82      4.37 o 
  -7   4   1        7.51        7.15      2.41 o 
  -6   4   1       55.29       46.79      4.28 o 
  -5   4   1       42.17       44.18      3.91 o 
  -4   4   1      253.64      243.54      8.69 o 
  -3   4   1      208.22      209.49      7.94 o 
  -2   4   1      495.78      475.61     17.68 o 
  -1   4   1       92.82       94.02      3.47 o 
   0   4   1     1848.14     1855.12     43.43 o 
   1   4   1       92.72       96.35      2.62 o 
   2   4   1      495.85      496.92     10.57 o 
   3   4   1      208.75      212.10      5.35 o 
   4   4   1      253.62      263.18      8.63 o 
   5   4   1       42.09       49.11      3.94 o 
   6   4   1       55.18       51.45      4.55 o 
   7   4   1        7.51       13.52      2.33 o 
   8   4   1       24.23       31.46      4.45 o 
  -7   5   1        0.35        0.93      1.31 o 
  -6   5   1       36.75       46.17      3.84 o 
  -5   5   1      464.24      428.07     22.89 o 
  -4   5   1       60.63       55.24      4.72 o 
  -3   5   1        3.85       13.23      2.93 o 
  -2   5   1      577.50      512.76     18.26 o 
  -1   5   1      910.07      874.91     30.16 o 
   0   5   1        0.39        0.00      0.36 o 
   1   5   1      911.07      890.69     23.75 o 
   2   5   1      577.07      504.55     14.98 o 
   3   5   1        3.85       10.27      1.99 o 
   4   5   1       60.86       56.88      2.71 o 
   5   5   1      464.70      444.93     16.44 o 
   6   5   1       36.74       39.00      6.33 o 
   7   5   1        0.36        0.09      1.66 o 
  -7   6   1        3.07        1.78      2.07 o 
  -6   6   1       11.78       23.65      4.27 o 
  -5   6   1      115.12      112.77      6.95 o 
  -4   6   1       93.66       86.40      4.93 o 
  -3   6   1      111.26      114.63      7.10 o 
  -2   6   1      468.04      446.65     17.58 o 
  -1   6   1       27.42       35.34      4.54 o 
   0   6   1       42.13       37.53      2.25 o 
   1   6   1       27.29       28.56      2.13 o 
   2   6   1      468.12      424.44     14.00 o 
   3   6   1      111.21      113.79      7.51 o 
   4   6   1       93.80       95.85      5.22 o 
   5   6   1      115.19      113.43     10.04 o 
   6   6   1       11.79       42.86     12.48 o 
   7   6   1        3.06        1.44      3.26 o 
  -6   7   1       75.26       70.10      8.25 o 
  -5   7   1        2.55       13.46      3.30 o 
  -4   7   1       62.67       58.43      4.58 o 
  -3   7   1       53.89       54.77      3.88 o 
  -2   7   1       18.59       23.99      2.40 o 
  -1   7   1       18.62       19.17      2.23 o 
   0   7   1        3.98        3.00      1.58 o 
   1   7   1       18.62       22.18      2.85 o 
   2   7   1       18.67       22.76      2.33 o 
   3   7   1       53.68       53.94      6.01 o 
   4   7   1       62.79       61.71      5.46 o 
   5   7   1        2.55       15.54      3.08 o 
   6   7   1       75.24       84.24      8.86 o 
  -5   8   1        7.81       21.62      5.09 o 
  -4   8   1       21.76       38.96      6.05 o 
  -3   8   1       73.47       66.62      5.08 o 
  -2   8   1       49.28       60.21      6.75 o 
  -1   8   1       72.06      101.53     18.14 o 
   0   8   1       74.91       80.78      8.99 o 
   1   8   1       72.08      123.05     23.25 o 
   2   8   1       49.30       55.47      4.34 o 
   3   8   1       73.35       64.10      5.01 o 
   4   8   1       21.78       51.14      5.44 o 
   5   8   1        7.83       28.76      6.05 o 
  -4   9   1       62.63       57.74      7.40 o 
  -3   9   1       11.03       14.43      2.75 o 
  -2   9   1       55.74       47.04      7.48 o 
  -1   9   1        2.06       16.00      5.90 o 
   0   9   1       21.81       27.79      5.68 o 
   1   9   1        2.11       13.27      4.29 o 
   2   9   1       55.72       62.32      6.49 o 
   3   9   1       10.99       18.49      5.05 o 
   4   9   1       62.53       60.90      7.22 o 
  -3  10   1        3.47       12.39      4.26 o 
  -2  10   1       34.86       41.93      7.96 o 
  -1  10   1       53.87       54.65     12.58 o 
   0  10   1        0.23        5.06      7.07 o 
   1  10   1       54.08       72.31     14.80 o 
   2  10   1       34.82       48.00     10.55 o 
   3  10   1        3.46        0.54      4.40 o 
   1   0   2      157.10      140.28      2.80 o 
   2   0   2      557.07      499.67      9.04 o 
   3   0   2    12486.99    13913.68    419.60 o 
   4   0   2        8.15       11.55      0.83 o 
   5   0   2       23.37       24.45      1.41 o 
   6   0   2        7.61       10.47      1.40 o 
   7   0   2       10.29        4.93      2.20 o 
   8   0   2        0.33        2.95      1.93 o 
  -8   1   2        3.90        6.28      2.77 o 
  -7   1   2       16.38       15.97      2.80 o 
  -6   1   2       91.31      103.55      5.13 o 
  -5   1   2       29.71       29.73      2.19 o 
  -4   1   2      113.03      110.70      3.69 o 
  -3   1   2      156.67      159.48      6.86 o 
  -2   1   2      323.43      318.32      6.40 o 
  -1   1   2     1019.01      918.54     16.85 o 
   0   1   2     2502.43     2375.91     32.75 o 
   1   1   2     1018.97      936.69     33.40 o 
   2   1   2      323.84      302.31      5.15 o 
   3   1   2      156.69      153.72      3.39 o 
   4   1   2      112.75      112.28      3.02 o 
   5   1   2       29.56       30.12      1.87 o 
   6   1   2       91.37      101.77      5.05 o 
   7   1   2       16.39       16.08      3.95 o 
   8   1   2        3.95        1.79      1.88 o 
  -8   2   2       62.87       58.05      7.20 o 
  -7   2   2        9.13        6.96      1.76 o 
  -6   2   2      101.14      105.24      5.63 o 
  -5   2   2      152.29      148.76      7.23 o 
  -4   2   2        1.06        0.80      1.09 o 
  -3   2   2      159.02      167.53      5.10 o 
  -2   2   2     2177.59     2353.63     87.41 o 
  -1   2   2     3629.12     3316.60     92.99 o 
   0   2   2      437.16      372.51     11.46 o 
   1   2   2     3630.11     3364.88     60.95 o 
   2   2   2     2179.58     2250.65     53.70 o 
   3   2   2      159.09      172.75      5.82 o 
   4   2   2        1.09        1.94      0.53 o 
   5   2   2      152.61      162.99      7.32 o 
   6   2   2      101.09      104.15      5.18 o 
   7   2   2        9.12       11.04      2.11 o 
   8   2   2       62.73       68.72      6.45 o 
  -8   3   2       60.11       59.82      6.19 o 
  -7   3   2        0.93        3.88      1.55 o 
  -6   3   2       85.22       77.92      5.59 o 
  -5   3   2       45.60       50.58      4.06 o 
  -4   3   2      109.91      103.59      5.22 o 
  -3   3   2      301.92      307.14      9.01 o 
  -2   3   2      193.67      178.86      6.54 o 
  -1   3   2     1347.73     1296.46     36.89 o 
   0   3   2        4.43        4.52      0.56 o 
   1   3   2     1347.31     1312.54     35.63 o 
   2   3   2      193.42      168.96      3.70 o 
   3   3   2      302.20      304.61      6.69 o 
   4   3   2      109.92      106.37      3.21 o 
   5   3   2       45.42       55.88      3.43 o 
   6   3   2       84.95       80.72      4.32 o 
   7   3   2        0.93        4.84      2.61 o 
   8   3   2       60.32       58.48      6.32 o 
  -7   4   2       15.05       15.58      2.84 o 
  -6   4   2      301.43      291.56     20.08 o 
  -5   4   2      505.58      495.82     25.45 o 
  -4   4   2      126.91      117.81      4.60 o 
  -3   4   2      197.37      195.20      6.91 o 
  -2   4   2      702.97      631.17     36.24 o 
  -1   4   2      172.48      179.11      5.89 o 
   0   4   2     2472.84     2356.17     59.35 o 
   1   4   2      172.38      176.41      4.62 o 
   2   4   2      702.57      734.25     14.69 o 
   3   4   2      197.42      197.01      5.13 o 
   4   4   2      126.94      130.39      4.86 o 
   5   4   2      506.07      595.61     29.74 o 
   6   4   2      300.80      296.00     13.79 o 
   7   4   2       15.01       14.74      2.45 o 
  -7   5   2        9.52       12.13      2.32 o 
  -6   5   2       63.10       58.40      4.63 o 
  -5   5   2       54.06       60.83      6.78 o 
  -4   5   2       99.24       98.36      4.83 o 
  -3   5   2      294.84      296.82     12.17 o 
  -2   5   2      105.15      107.68      4.81 o 
  -1   5   2      196.84      198.49     10.30 o 
   0   5   2       28.38       26.56      1.09 o 
   1   5   2      197.23      202.72     10.71 o 
   2   5   2      105.22      103.04      4.17 o 
   3   5   2      294.73      294.52     10.29 o 
   4   5   2       99.22       94.84      4.02 o 
   5   5   2       54.03       56.92      3.94 o 
   6   5   2       63.04       55.13      4.22 o 
   7   5   2        9.50       11.37      2.65 o 
  -7   6   2       18.04       18.34      3.79 o 
  -6   6   2        6.49        9.01      3.20 o 
  -5   6   2       20.90       30.85      6.31 o 
  -4   6   2      119.64      113.45      5.91 o 
  -3   6   2      230.08      231.38     12.37 o 
  -2   6   2       64.46       77.20      8.22 o 
  -1   6   2      115.73      127.25     10.64 o 
   0   6   2        7.92        8.44      1.82 o 
   1   6   2      115.87      126.98      9.78 o 
   2   6   2       64.54       67.86      5.27 o 
   3   6   2      230.06      232.04      8.35 o 
   4   6   2      119.88      111.58      8.14 o 
   5   6   2       20.92       27.80      3.32 o 
   6   6   2        6.49       14.90      3.18 o 
   7   6   2       18.05       18.06      3.28 o 
  -6   7   2       27.96       24.25      4.08 o 
  -5   7   2       43.87       34.21      5.44 o 
  -4   7   2       96.84       83.84      5.70 o 
  -3   7   2        6.37       15.93      2.70 o 
  -2   7   2       42.99       46.63      3.43 o 
  -1   7   2       43.99       49.48      5.52 o 
   0   7   2        2.14        9.91      2.47 o 
   1   7   2       44.03       45.89      3.79 o 
   2   7   2       42.90       42.23      2.93 o 
   3   7   2        6.37       23.95      5.41 o 
   4   7   2       97.10       92.98      6.98 o 
   5   7   2       43.84       43.69      4.74 o 
   6   7   2       27.94       37.05      6.33 o 
  -5   8   2       70.70       69.11      8.06 o 
  -4   8   2      224.26      193.13     12.19 o 
  -3   8   2        1.02        8.60      2.52 o 
  -2   8   2       33.77       33.00      3.63 o 
  -1   8   2       29.71       30.53      3.17 o 
   0   8   2       12.07       16.54      3.18 o 
   1   8   2       29.70       40.16      5.48 o 
   2   8   2       33.69       35.75      3.25 o 
   3   8   2        1.02        4.41      2.53 o 
   4   8   2      224.52      222.50     14.80 o 
   5   8   2       70.71       72.44      8.84 o 
  -4   9   2        5.18       13.35      3.57 o 
  -3   9   2       48.38       50.52      5.56 o 
  -2   9   2       12.00       14.15      5.12 o 
  -1   9   2       22.19       24.57      5.71 o 
   0   9   2      141.24      137.86     15.58 o 
   1   9   2       22.18       21.82      6.50 o 
   2   9   2       11.99       22.02      3.38 o 
   3   9   2       48.44       52.81      7.03 o 
   4   9   2        5.19       14.04      4.21 o 
  -3  10   2        2.52        4.78      4.71 o 
  -2  10   2       26.00       36.07      6.76 o 
  -1  10   2       13.22       22.56      5.32 o 
   0  10   2       17.25       21.04      7.46 o 
   1  10   2       13.18       12.93      9.98 o 
   2  10   2       25.99       34.60      9.47 o 
   3  10   2        2.52       12.72      4.72 o 
   1   0   3     1914.12     1999.04     25.46 o 
   2   0   3        6.92        9.05      0.53 o 
   3   0   3      234.10      242.99      5.39 o 
   4   0   3      446.84      448.04     10.86 o 
   5   0   3      100.18       96.46      5.52 o 
   6   0   3       48.23       43.08      2.72 o 
   7   0   3        2.41        4.91      1.81 o 
   8   0   3       15.06        9.90      2.46 o 
  -8   1   3       34.24       33.01      4.07 o 
  -7   1   3       27.97       24.65      3.29 o 
  -6   1   3       24.58       28.23      2.52 o 
  -5   1   3      224.66      240.59      8.49 o 
  -4   1   3      530.03      582.71     30.24 o 
  -3   1   3      300.83      326.47      8.60 o 
  -2   1   3      938.32      981.04     26.01 o 
  -1   1   3     5516.56     5032.84     99.12 o 
   0   1   3     2009.99     1988.56     29.77 o 
   1   1   3     5516.89     5163.21    106.66 o 
   2   1   3      938.22      979.98     16.27 o 
   3   1   3      301.27      337.44      7.17 o 
   4   1   3      530.67      575.95     14.40 o 
   5   1   3      224.65      237.74     14.31 o 
   6   1   3       24.68       24.14      1.71 o 
   7   1   3       27.93       25.94      3.50 o 
   8   1   3       34.13       33.30      4.13 o 
  -8   2   3       36.39       45.85      5.10 o 
  -7   2   3        7.35        8.47      1.77 o 
  -6   2   3      117.00      120.50      7.22 o 
  -5   2   3       51.93       54.63      3.61 o 
  -4   2   3      127.67      126.04      4.78 o 
  -3   2   3      258.63      302.40     19.56 o 
  -2   2   3     1064.30     1125.68     29.31 o 
  -1   2   3     2003.17     1929.75     48.06 o 
   0   2   3    13549.41    12720.66    321.89 o 
   1   2   3     2003.64     1929.57     43.63 o 
   2   2   3     1064.93     1102.67     46.76 o 
   3   2   3      258.14      280.48      7.17 o 
   4   2   3      127.70      129.34      3.66 o 
   5   2   3       52.17       50.37      3.18 o 
   6   2   3      116.38      126.54      6.08 o 
   7   2   3        7.35        9.44      1.97 o 
   8   2   3       36.41       48.41      7.15 o 
  -8   3   3        9.87       12.50      3.00 o 
  -7   3   3       12.07       13.00      2.42 o 
  -6   3   3      303.20      302.25     16.38 o 
  -5   3   3       82.54       82.12      5.21 o 
  -4   3   3      220.05      231.15     10.94 o 
  -3   3   3      976.57      955.85     25.82 o 
  -2   3   3        6.21        7.76      0.73 o 
  -1   3   3     3099.69     2906.66    125.08 o 
   0   3   3     5840.64     5815.70    147.44 o 
   1   3   3     3100.00     2930.93    110.44 o 
   2   3   3        6.22        5.71      0.60 o 
   3   3   3      977.29      968.11     40.26 o 
   4   3   3      219.89      238.73      6.89 o 
   5   3   3       82.43       84.12      4.89 o 
   6   3   3      302.88      330.78     16.53 o 
   7   3   3       12.05       12.11      2.15 o 
   8   3   3        9.90       16.81      3.73 o 
  -7   4   3        0.18        1.09      1.30 o 
  -6   4   3      216.78      219.20     13.67 o 
  -5   4   3      340.41      333.95     16.94 o 
  -4   4   3      202.59      193.88      7.08 o 
  -3   4   3      953.16      939.38     41.35 o 
  -2   4   3      134.43      130.90      5.07 o 
  -1   4   3      194.29      181.46      6.37 o 
   0   4   3      156.42      144.82      3.56 o 
   1   4   3      194.12      191.28      5.26 o 
   2   4   3      134.16      121.65      2.58 o 
   3   4   3      953.37      935.99     24.21 o 
   4   4   3      202.55      210.39      7.38 o 
   5   4   3      340.32      316.55     17.65 o 
   6   4   3      216.57      239.33     16.24 o 
   7   4   3        0.19        0.00      1.16 o 
  -7   5   3        9.49       13.34      2.59 o 
  -6   5   3       70.83       67.80      6.34 o 
  -5   5   3      293.65      257.89     15.41 o 
  -4   5   3      280.29      278.77     11.32 o 
  -3   5   3       64.44       72.96      4.98 o 
  -2   5   3      287.09      286.73     11.07 o 
  -1   5   3     1037.93     1007.16     37.45 o 
   0   5   3      102.08       96.37      7.04 o 
   1   5   3     1039.34     1040.63     30.59 o 
   2   5   3      287.02      281.09      9.43 o 
   3   5   3       64.34       66.87      3.50 o 
   4   5   3      280.46      256.73      8.78 o 
   5   5   3      294.35      275.85     11.05 o 
   6   5   3       70.83       74.66      6.16 o 
   7   5   3        9.46       11.62      3.12 o 
  -7   6   3        9.95        9.04      2.88 o 
  -6   6   3       24.33       25.87      4.45 o 
  -5   6   3      196.74      202.73     13.37 o 
  -4   6   3       26.37       30.75      2.68 o 
  -3   6   3       56.44       72.16      9.20 o 
  -2   6   3       56.28       64.31      6.10 o 
  -1   6   3      492.99      496.26     22.14 o 
   0   6   3       24.48       29.00      2.26 o 
   1   6   3      493.55      490.10     14.82 o 
   2   6   3       56.59       66.35      6.24 o 
   3   6   3       56.43       57.39      3.98 o 
   4   6   3       26.31       29.27      2.64 o 
   5   6   3      196.67      202.40     12.81 o 
   6   6   3       24.36       30.53      3.45 o 
   7   6   3        9.90       12.84      3.04 o 
  -6   7   3       21.70       21.91      3.78 o 
  -5   7   3       21.61       22.19      4.71 o 
  -4   7   3      120.28      113.89      6.93 o 
  -3   7   3      101.57       92.86      5.92 o 
  -2   7   3        1.02       12.68      2.56 o 
  -1   7   3      172.27      178.24     10.59 o 
   0   7   3      119.36      114.86      8.23 o 
   1   7   3      172.17      175.89     10.98 o 
   2   7   3        1.04        8.09      4.87 o 
   3   7   3      101.74       92.87      4.46 o 
   4   7   3      120.48      114.77      8.15 o 
   5   7   3       21.68       30.41      4.30 o 
   6   7   3       21.70       21.37      4.19 o 
  -5   8   3        5.26        7.68      3.79 o 
  -4   8   3      108.83      127.28     11.83 o 
  -3   8   3       25.75       29.75      4.18 o 
  -2   8   3       15.56       15.90      3.00 o 
  -1   8   3       21.92       24.85      5.50 o 
   0   8   3        6.80       11.67      1.99 o 
   1   8   3       21.93       46.69     10.36 o 
   2   8   3       15.59       18.01      2.91 o 
   3   8   3       25.77       29.12      3.91 o 
   4   8   3      109.04      146.92     12.26 o 
   5   8   3        5.27       19.06      5.75 o 
  -4   9   3        7.24        9.71      3.61 o 
  -3   9   3       17.25       24.10      3.58 o 
  -2   9   3        4.13        4.18      2.17 o 
  -1   9   3        7.18       14.86      4.30 o 
   0   9   3       17.80       41.25      7.91 o 
   1   9   3        7.24       19.55      6.12 o 
   2   9   3        4.11        8.63      2.89 o 
   3   9   3       17.29       23.19      5.78 o 
   4   9   3        7.25        9.04      4.50 o 
  -3  10   3        1.11        0.43      3.56 o 
  -2  10   3       30.76       36.36      7.02 o 
  -1  10   3        5.55       11.03      4.69 o 
   0  10   3        2.95        1.83      4.05 o 
   1  10   3        5.58        2.09      4.47 o 
   2  10   3       30.85       45.87      7.88 o 
   3  10   3        1.11        5.66      4.14 o 
   0   0   4    20044.73    17390.92   1163.59 o 
   1   0   4     2456.44     2364.28     31.12 o 
   2   0   4      110.32      102.84      2.71 o 
   3   0   4      328.25      330.28      8.07 o 
   4   0   4       71.57       69.66      2.17 o 
   5   0   4       51.94       49.91      2.40 o 
   6   0   4       64.11       53.89      3.18 o 
   7   0   4       72.64       60.74      5.44 o 
   8   0   4        0.60        2.67      3.76 o 
  -8   1   4       30.52       32.65      4.10 o 
  -7   1   4       40.75       35.37      3.35 o 
  -6   1   4       16.71       15.68      1.81 o 
  -5   1   4       99.92      104.39      7.05 o 
  -4   1   4      274.26      285.39      8.83 o 
  -3   1   4      360.86      403.18     10.49 o 
  -2   1   4     1543.42     1598.25     47.46 o 
  -1   1   4      438.86      457.48      7.98 o 
   0   1   4       11.73        6.11      0.63 o 
   1   1   4      439.28      409.25     10.18 o 
   2   1   4     1542.90     1663.50     29.67 o 
   3   1   4      361.34      391.84      9.46 o 
   4   1   4      273.91      296.06      7.62 o 
   5   1   4       99.85      102.74      3.79 o 
   6   1   4       16.67       16.53      2.31 o 
   7   1   4       40.84       38.64      3.47 o 
   8   1   4       30.44       26.71      3.79 o 
  -8   2   4       53.02       56.62      5.79 o 
  -7   2   4        1.86        5.21      1.65 o 
  -6   2   4      212.06      205.99     11.02 o 
  -5   2   4      399.27      379.53     14.61 o 
  -4   2   4       20.26       20.80      2.43 o 
  -3   2   4      756.46      779.83     23.06 o 
  -2   2   4      318.78      316.65     12.14 o 
  -1   2   4      735.43      706.64     30.69 o 
   0   2   4      735.66      700.25     13.64 o 
   1   2   4      735.54      753.36     15.59 o 
   2   2   4      319.22      308.01      6.48 o 
   3   2   4      756.58      768.07     16.70 o 
   4   2   4       20.27       20.00      1.37 o 
   5   2   4      399.29      394.15     11.78 o 
   6   2   4      212.09      208.03     10.27 o 
   7   2   4        1.87        4.09      1.52 o 
   8   2   4       53.23       57.55      5.70 o 
  -8   3   4        6.77        9.71      3.43 o 
  -7   3   4        8.67        8.04      2.23 o 
  -6   3   4        8.18       15.08      2.55 o 
  -5   3   4      569.40      592.75     27.72 o 
  -4   3   4        0.38        1.66      1.03 o 
  -3   3   4       36.25       41.12      3.33 o 
  -2   3   4      814.24      862.54     24.97 o 
  -1   3   4      456.22      487.19     17.38 o 
   0   3   4      205.05      197.10      4.60 o 
   1   3   4      456.48      451.00     22.86 o 
   2   3   4      813.55      840.30     19.90 o 
   3   3   4       36.13       39.09      2.11 o 
   4   3   4        0.38        1.25      0.69 o 
   5   3   4      570.53      575.78     17.47 o 
   6   3   4        8.21       19.98      2.98 o 
   7   3   4        8.68       10.65      1.74 o 
   8   3   4        6.75        7.81      2.61 o 
  -7   4   4        5.02        6.19      2.00 o 
  -6   4   4       58.80       59.35      5.15 o 
  -5   4   4      109.13      106.94      7.67 o 
  -4   4   4       83.98       87.89      6.07 o 
  -3   4   4     1142.35      993.67     67.65 o 
  -2   4   4      816.37      780.89     22.37 o 
  -1   4   4      140.80      150.24      8.63 o 
   0   4   4      118.45      121.76      7.01 o 
   1   4   4      140.75      138.03      5.15 o 
   2   4   4      817.18      746.05     28.33 o 
   3   4   4     1142.25     1164.04     31.95 o 
   4   4   4       84.14       89.22      4.05 o 
   5   4   4      109.01      115.38      7.35 o 
   6   4   4       58.97       56.36      4.24 o 
   7   4   4        5.03        3.99      1.46 o 
  -7   5   4        0.20        3.61      3.54 o 
  -6   5   4      191.45      190.84     12.67 o 
  -5   5   4        6.18       25.54      7.71 o 
  -4   5   4       37.41       43.51      2.92 o 
  -3   5   4      167.22      166.82      7.33 o 
  -2   5   4       72.76       62.80      3.83 o 
  -1   5   4       39.92       58.84     11.18 o 
   0   5   4      964.49      939.77     25.88 o 
   1   5   4       39.99       40.93      4.21 o 
   2   5   4       72.62       65.57      3.37 o 
   3   5   4      166.68      163.66      6.51 o 
   4   5   4       37.38       44.74      4.23 o 
   5   5   4        6.16       22.18      3.50 o 
   6   5   4      190.97      208.05     11.32 o 
   7   5   4        0.20        3.08      1.64 o 
  -6   6   4       91.20       79.52      7.71 o 
  -5   6   4       41.29       36.11      4.71 o 
  -4   6   4      157.82      129.88      9.06 o 
  -3   6   4      126.80      119.79      6.51 o 
  -2   6   4      621.71      592.93     25.50 o 
  -1   6   4      351.83      350.69     16.95 o 
   0   6   4      198.62      202.91      8.67 o 
   1   6   4      352.16      343.77     10.98 o 
   2   6   4      622.05      587.50     20.91 o 
   3   6   4      127.04      125.75      5.53 o 
   4   6   4      158.32      148.28      7.19 o 
   5   6   4       41.30       43.13      5.46 o 
   6   6   4       91.45       96.44      6.78 o 
  -6   7   4       10.39        7.59      2.96 o 
  -5   7   4       63.49       58.74      5.84 o 
  -4   7   4       63.11       57.78      5.49 o 
  -3   7   4       65.04       62.87      4.67 o 
  -2   7   4      195.34      192.28      9.99 o 
  -1   7   4      339.02      331.45     17.00 o 
   0   7   4      185.78      223.45     19.94 o 
   1   7   4      339.58      306.73     14.61 o 
   2   7   4      195.41      181.74      8.14 o 
   3   7   4       64.97       66.02      3.84 o 
   4   7   4       63.32       66.53      6.45 o 
   5   7   4       63.35       64.34      7.13 o 
   6   7   4       10.36        6.87      2.59 o 
  -5   8   4        8.92        7.39      3.10 o 
  -4   8   4       22.51       29.99      3.60 o 
  -3   8   4       49.73       55.38      4.89 o 
  -2   8   4       15.16       21.82      3.04 o 
  -1   8   4      170.12      158.35     10.09 o 
   0   8   4       32.83       36.46      3.42 o 
   1   8   4      170.60      155.58     13.19 o 
   2   8   4       15.18       17.74      3.21 o 
   3   8   4       49.68       55.42      5.14 o 
   4   8   4       22.56       31.03      4.27 o 
   5   8   4        8.95        8.13      2.58 o 
  -4   9   4        6.08        8.47      3.07 o 
  -3   9   4       17.34       19.97      3.49 o 
  -2   9   4       19.24       17.24      3.66 o 
  -1   9   4       74.73       69.54      7.25 o 
   0   9   4       21.85       30.54      7.23 o 
   1   9   4       74.96       79.96     11.66 o 
   2   9   4       19.26       23.58      3.70 o 
   3   9   4       17.31       24.77      4.44 o 
   4   9   4        6.09       10.65      4.41 o 
  -2  10   4        1.32        9.85      3.56 o 
  -1  10   4       12.71       13.92      4.90 o 
   0  10   4        2.44        3.14      3.20 o 
   1  10   4       12.67       16.24      5.13 o 
   2  10   4        1.31        2.81      3.96 o 
   1   0   5      695.67      690.48     14.18 o 
   2   0   5      731.16      700.33     13.26 o 
   3   0   5       51.94       47.73      1.94 o 
   4   0   5       15.76       19.59      1.15 o 
   5   0   5      335.54      321.48     11.73 o 
   6   0   5        0.00        7.46      1.88 o 
   7   0   5        0.21        1.55      1.58 o 
   8   0   5       63.40       63.98      6.28 o 
  -8   1   5       95.97       99.06      8.08 o 
  -7   1   5       13.56       15.20      2.46 o 
  -6   1   5      114.38      122.51      6.35 o 
  -5   1   5       65.02       67.52      3.42 o 
  -4   1   5      334.56      349.02     10.98 o 
  -3   1   5      187.34      198.16      6.91 o 
  -2   1   5     1338.39     1375.56     34.92 o 
  -1   1   5       58.14       52.50      1.89 o 
   0   1   5      442.46      417.52     16.75 o 
   1   1   5       58.17       51.53      1.30 o 
   2   1   5     1339.17     1414.62     25.92 o 
   3   1   5      187.90      197.04      4.63 o 
   4   1   5      334.98      348.77      9.66 o 
   5   1   5       64.82       64.02      2.74 o 
   6   1   5      114.42      110.30      5.42 o 
   7   1   5       13.59       15.45      2.26 o 
   8   1   5       95.81       92.45      7.66 o 
  -8   2   5        1.02        0.00      2.08 o 
  -7   2   5       22.73       16.65      2.78 o 
  -6   2   5      493.43      498.85     21.46 o 
  -5   2   5      348.64      389.72     22.57 o 
  -4   2   5       87.02       89.86      4.02 o 
  -3   2   5     1239.48     1217.58     37.24 o 
  -2   2   5      219.18      225.74      8.43 o 
  -1   2   5       37.90       41.59      1.55 o 
   0   2   5      939.95      954.51     21.91 o 
   1   2   5       37.82       38.72      1.11 o 
   2   2   5      219.09      233.56     10.74 o 
   3   2   5     1239.41     1182.99     46.97 o 
   4   2   5       87.04       86.29      2.94 o 
   5   2   5      348.81      372.91     12.10 o 
   6   2   5      493.06      473.91     17.15 o 
   7   2   5       22.72       21.12      2.80 o 
   8   2   5        1.03        4.05      1.72 o 
  -7   3   5        1.49        1.35      1.75 o 
  -6   3   5       82.28       86.75      6.57 o 
  -5   3   5       63.15       64.66      3.94 o 
  -4   3   5       46.65       47.22      3.02 o 
  -3   3   5     1034.29     1090.90     39.25 o 
  -2   3   5      626.98      651.45     22.70 o 
  -1   3   5      355.09      345.61     12.73 o 
   0   3   5     5514.78     5447.37    155.73 o 
   1   3   5      354.36      339.74     11.32 o 
   2   3   5      627.29      638.41     32.12 o 
   3   3   5     1035.75     1018.16     54.55 o 
   4   3   5       46.57       49.80      2.51 o 
   5   3   5       63.12       60.24      2.95 o 
   6   3   5       81.94       88.58      4.94 o 
   7   3   5        1.50        5.25      1.91 o 
  -7   4   5        7.28       12.47      3.15 o 
  -6   4   5       18.81       21.68      2.85 o 
  -5   4   5       26.46       29.57      8.55 o 
  -4   4   5      103.44       98.42      5.07 o 
  -3   4   5      607.54      671.97     36.07 o 
  -2   4   5      322.26      369.38     16.17 o 
  -1   4   5       81.11       87.25      3.69 o 
   0   4   5      313.80      280.23      7.28 o 
   1   4   5       81.31       80.58      3.70 o 
   2   4   5      322.36      323.61     12.60 o 
   3   4   5      608.10      629.01     18.35 o 
   4   4   5      103.35       96.96      4.46 o 
   5   4   5       26.48       25.53      1.82 o 
   6   4   5       18.71       19.85      2.47 o 
   7   4   5        7.28        7.58      2.23 o 
  -7   5   5       17.91       20.13      3.50 o 
  -6   5   5        9.62        9.07      2.66 o 
  -5   5   5      348.57      336.20     19.81 o 
  -4   5   5       53.91       54.09      5.21 o 
  -3   5   5       37.28       37.55      3.81 o 
  -2   5   5      719.82      732.71     29.21 o 
  -1   5   5      413.48      424.31     24.02 o 
   0   5   5        7.54       60.56      6.42 o 
   1   5   5      414.31      436.52     15.34 o 
   2   5   5      720.20      712.75     29.58 o 
   3   5   5       37.28       43.62      2.65 o 
   4   5   5       54.17       55.58      4.07 o 
   5   5   5      349.14      349.05     13.48 o 
   6   5   5        9.54       12.44      2.57 o 
   7   5   5       17.90       23.14      3.52 o 
  -6   6   5        7.48       12.30      2.76 o 
  -5   6   5        7.52       11.69      2.37 o 
  -4   6   5       66.25       63.14      5.90 o 
  -3   6   5       35.97       40.20      4.43 o 
  -2   6   5      197.72      210.55     14.76 o 
  -1   6   5        0.02       16.72      7.87 o 
   0   6   5       12.94       18.67      5.22 o 
   1   6   5        0.02       13.16      3.34 o 
   2   6   5      197.70      190.60      7.83 o 
   3   6   5       36.00       44.70      3.06 o 
   4   6   5       66.24       68.52      4.69 o 
   5   6   5        7.38       10.51      2.93 o 
   6   6   5        7.49       16.24      4.03 o 
  -6   7   5       10.94       15.78      3.23 o 
  -5   7   5        6.56        7.59      2.49 o 
  -4   7   5       60.38       53.82      4.66 o 
  -3   7   5       48.19       48.35      4.09 o 
  -2   7   5       87.03       93.65      6.85 o 
  -1   7   5       78.26       91.72     13.76 o 
   0   7   5      879.09      933.11     46.42 o 
   1   7   5       78.37       83.91     10.90 o 
   2   7   5       87.04       92.36      4.83 o 
   3   7   5       48.26       45.93      3.24 o 
   4   7   5       60.47       58.72      4.41 o 
   5   7   5        6.53       10.11      3.29 o 
   6   7   5       10.90       18.98      3.83 o 
  -5   8   5       11.17       13.18      3.04 o 
  -4   8   5       21.55       25.62      3.20 o 
  -3   8   5        8.53       15.14      2.63 o 
  -2   8   5       10.52       18.04      3.41 o 
  -1   8   5       28.62       35.34      5.03 o 
   0   8   5      120.20      112.50      7.86 o 
   1   8   5       28.59       48.37      8.93 o 
   2   8   5       10.52       16.80      2.22 o 
   3   8   5        8.55       13.58      2.40 o 
   4   8   5       21.62       28.33      4.29 o 
   5   8   5       11.15        5.97      2.95 o 
  -4   9   5        1.70        0.00      1.75 o 
  -3   9   5       54.26       53.58      6.03 o 
  -2   9   5        5.21        4.10      2.39 o 
  -1   9   5       35.22       44.35      5.01 o 
   0   9   5       32.15       29.19      4.32 o 
   1   9   5       35.29       48.19      7.62 o 
   2   9   5        5.20       12.15      2.76 o 
   3   9   5       54.32       61.34      7.64 o 
   4   9   5        1.70        0.00      2.81 o 
  -2  10   5       15.67       20.11      4.65 o 
  -1  10   5       38.13       42.85      7.27 o 
   0  10   5        0.12        1.36      2.54 o 
   1  10   5       38.12       38.86      6.73 o 
   2  10   5       15.74       18.70      4.96 o 
   0   0   6       53.39       65.80      1.92 o 
   1   0   6      174.47      166.03      3.70 o 
   2   0   6      457.61      449.21      8.84 o 
   3   0   6      225.85      220.09      6.15 o 
   4   0   6       30.11       31.71      2.66 o 
   5   0   6       21.20       21.29      2.08 o 
   6   0   6       11.40       14.48      1.74 o 
   7   0   6        3.87        3.94      1.42 o 
   8   0   6        2.61        8.72      2.72 o 
  -8   1   6       27.91       40.00     11.97 o 
  -7   1   6       12.12       13.66      1.98 o 
  -6   1   6      259.14      293.31     13.73 o 
  -5   1   6       97.78      104.31      4.81 o 
  -4   1   6       35.76       32.84      1.78 o 
  -3   1   6       61.06       64.90      2.44 o 
  -2   1   6     1153.19     1233.11     55.46 o 
  -1   1   6      268.32      293.10     16.01 o 
   0   1   6      733.52      825.72     21.34 o 
   1   1   6      268.20      275.47      5.38 o 
   2   1   6     1154.09     1230.62     25.37 o 
   3   1   6       61.04       62.85      1.78 o 
   4   1   6       35.70       31.52      1.98 o 
   5   1   6       97.69       99.78      3.88 o 
   6   1   6      259.40      268.93     11.60 o 
   7   1   6       12.09       12.92      2.43 o 
   8   1   6       27.91       30.49      3.54 o 
  -8   2   6       79.20       77.92      8.20 o 
  -7   2   6       10.78       10.95      2.40 o 
  -6   2   6      126.25      156.85     15.43 o 
  -5   2   6     1049.33     1067.92     44.09 o 
  -4   2   6      209.55      204.83      8.76 o 
  -3   2   6      154.08      157.53      6.66 o 
  -2   2   6       22.61       27.58      1.52 o 
  -1   2   6       87.34       85.12      2.80 o 
   0   2   6       87.46       75.16      2.12 o 
   1   2   6       87.24       81.02      2.09 o 
   2   2   6       22.75       27.66      1.19 o 
   3   2   6      153.74      154.03      3.78 o 
   4   2   6      209.56      217.45      7.27 o 
   5   2   6     1049.75     1110.68     36.17 o 
   6   2   6      126.21      129.18      5.75 o 
   7   2   6       10.79       11.26      2.31 o 
   8   2   6       79.12       76.04      5.91 o 
  -7   3   6        0.98        0.27      1.38 o 
  -6   3   6       47.43       48.54      3.78 o 
  -5   3   6      165.74      174.37     11.82 o 
  -4   3   6      166.46      156.88      6.76 o 
  -3   3   6      155.83      152.00      5.36 o 
  -2   3   6      976.49     1065.79     30.75 o 
  -1   3   6      726.88      682.82     45.62 o 
   0   3   6      198.71      206.53      5.43 o 
   1   3   6      727.42      737.86     17.18 o 
   2   3   6      976.29     1094.52     54.78 o 
   3   3   6      156.06      163.12      4.97 o 
   4   3   6      166.38      165.67      6.90 o 
   5   3   6      165.62      162.66      6.24 o 
   6   3   6       47.29       44.86      2.90 o 
   7   3   6        0.98        1.07      1.44 o 
  -7   4   6       11.68       11.22      2.42 o 
  -6   4   6      106.62      116.90      8.72 o 
  -5   4   6      397.57      385.07     18.16 o 
  -4   4   6       75.49       74.91      8.33 o 
  -3   4   6       85.19       96.23      8.30 o 
  -2   4   6       31.87       33.11      1.97 o 
  -1   4   6      168.12      180.29      5.86 o 
   0   4   6     1551.94     1576.19     45.70 o 
   1   4   6      168.24      175.96      7.39 o 
   2   4   6       31.95       29.76      1.75 o 
   3   4   6       85.22       90.63      3.74 o 
   4   4   6       75.59       76.95      3.80 o 
   5   4   6      398.22      430.08     16.69 o 
   6   4   6      106.19      107.97      6.92 o 
   7   4   6       11.71       14.36      2.49 o 
  -7   5   6       17.54       14.52      3.30 o 
  -6   5   6       27.75       32.18      4.07 o 
  -5   5   6       41.58       43.36      8.08 o 
  -4   5   6      116.12      106.64      6.40 o 
  -3   5   6      219.56      222.31      9.33 o 
  -2   5   6       20.68       23.54      1.93 o 
  -1   5   6       92.91      103.98      4.99 o 
   0   5   6     1127.44     1083.36     34.55 o 
   1   5   6       93.17      100.80      5.86 o 
   2   5   6       20.68       22.26      2.79 o 
   3   5   6      219.59      226.06     10.65 o 
   4   5   6      116.12      118.65      7.14 o 
   5   5   6       41.52       35.95      2.96 o 
   6   5   6       27.82       27.24      3.20 o 
   7   5   6       17.53       17.94      2.71 o 
  -6   6   6       11.37       12.05      2.66 o 
  -5   6   6       29.64       26.61      3.84 o 
  -4   6   6      163.90      170.94      9.31 o 
  -3   6   6      250.72      237.88     11.94 o 
  -2   6   6       10.98       10.42      2.07 o 
  -1   6   6      122.70      136.46     16.59 o 
   0   6   6       52.82       48.77      3.76 o 
   1   6   6      122.92      127.59      7.67 o 
   2   6   6       11.04       14.74      1.58 o 
   3   6   6      250.72      243.30     10.53 o 
   4   6   6      164.05      158.91      8.78 o 
   5   6   6       29.62       30.53      3.29 o 
   6   6   6       11.39       11.73      2.36 o 
  -6   7   6        0.83        1.47      1.66 o 
  -5   7   6        0.87        1.77      1.82 o 
  -4   7   6       42.69       38.21      4.00 o 
  -3   7   6        6.62       15.05      4.34 o 
  -2   7   6       61.27       65.34      5.34 o 
  -1   7   6       51.75       47.77      4.97 o 
   0   7   6      527.32      593.19     45.10 o 
   1   7   6       51.75       51.22      3.78 o 
   2   7   6       61.14       60.75      5.00 o 
   3   7   6        6.61        8.53      2.31 o 
   4   7   6       42.84       39.99      4.26 o 
   5   7   6        0.86        3.44      2.25 o 
   6   7   6        0.83        0.90      1.99 o 
  -5   8   6       13.67       18.47      3.99 o 
  -4   8   6       59.08       46.47      4.41 o 
  -3   8   6       11.67       16.02      2.86 o 
  -2   8   6       40.45       41.28      4.78 o 
  -1   8   6       79.02       75.54      6.30 o 
   0   8   6        1.46       12.93      4.54 o 
   1   8   6       79.10       72.68      5.75 o 
   2   8   6       40.50       38.85      3.65 o 
   3   8   6       11.70       10.56      2.12 o 
   4   8   6       59.31       50.18      5.32 o 
   5   8   6       13.74       19.21      3.88 o 
  -4   9   6       19.57       25.08      3.89 o 
  -3   9   6        1.16        0.13      1.75 o 
  -2   9   6        2.55        4.35      2.79 o 
  -1   9   6        4.33        7.80      2.27 o 
   0   9   6       25.59       31.88      6.08 o 
   1   9   6        4.35        6.49      3.12 o 
   2   9   6        2.58        9.58      2.59 o 
   3   9   6        1.15        3.49      4.35 o 
   4   9   6       19.61       22.26      5.12 o 
  -2  10   6       12.88       17.18      4.39 o 
  -1  10   6        1.18        9.67      7.21 o 
   0  10   6        2.95        5.07      3.11 o 
   1  10   6        1.17        8.33      9.23 o 
   2  10   6       12.82       15.56      4.65 o 
   1   0   7      287.62      294.61      6.87 o 
   2   0   7       75.25       77.04      2.04 o 
   3   0   7      127.79      126.27      3.49 o 
   4   0   7       93.07       85.54      2.93 o 
   5   0   7      155.67      147.50      7.30 o 
   6   0   7      249.54      250.19     11.53 o 
   7   0   7        0.58        4.73      1.44 o 
   8   0   7      121.77      137.27     10.37 o 
  -8   1   7       38.03       41.01      5.70 o 
  -7   1   7        0.39        2.27      1.46 o 
  -6   1   7      242.48      251.15     11.95 o 
  -5   1   7      404.81      401.60     15.30 o 
  -4   1   7      415.08      422.45     16.51 o 
  -3   1   7     1008.14     1071.20     32.73 o 
  -2   1   7       97.94      104.80      3.37 o 
  -1   1   7      331.79      341.00     14.47 o 
   0   1   7       16.18       18.92      1.44 o 
   1   1   7      332.66      338.36      6.59 o 
   2   1   7       97.85      103.11      3.40 o 
   3   1   7     1006.72     1064.95     23.97 o 
   4   1   7      415.31      425.01     14.39 o 
   5   1   7      404.96      386.51     14.04 o 
   6   1   7      242.42      246.23     10.85 o 
   7   1   7        0.40        0.87      1.42 o 
   8   1   7       38.03       38.60      4.08 o 
  -7   2   7       12.71       12.99      2.14 o 
  -6   2   7      160.60      167.01     11.06 o 
  -5   2   7      135.97      144.02      8.07 o 
  -4   2   7        0.05        0.00      1.14 o 
  -3   2   7     1237.40     1264.40     50.04 o 
  -2   2   7      208.09      225.67      8.97 o 
  -1   2   7     1086.05     1041.35     38.52 o 
   0   2   7      476.41      485.30     14.94 o 
   1   2   7     1086.79     1069.18     24.36 o 
   2   2   7      208.29      201.82     12.29 o 
   3   2   7     1236.14     1299.27     31.26 o 
   4   2   7        0.06        1.73      0.79 o 
   5   2   7      135.98      135.14      6.20 o 
   6   2   7      160.74      142.28      6.33 o 
   7   2   7       12.69       11.85      2.25 o 
  -7   3   7        9.00        7.46      2.25 o 
  -6   3   7      173.22      175.69      9.24 o 
  -5   3   7       87.79       96.09      8.06 o 
  -4   3   7        4.43        5.52      1.38 o 
  -3   3   7      435.38      457.76     23.44 o 
  -2   3   7      521.52      525.30     15.74 o 
  -1   3   7      271.07      286.27      9.19 o 
   0   3   7       71.99       77.88      2.51 o 
   1   3   7      270.67      273.74      6.72 o 
   2   3   7      521.81      533.04     16.07 o 
   3   3   7      435.93      462.04     21.28 o 
   4   3   7        4.40        5.13      1.02 o 
   5   3   7       87.86       89.74      4.73 o 
   6   3   7      173.02      168.03      7.19 o 
   7   3   7        9.01        6.71      1.78 o 
  -7   4   7       32.95       31.43      4.54 o 
  -6   4   7       57.18       58.95     10.56 o 
  -5   4   7       57.62       77.44     12.04 o 
  -4   4   7       29.29       32.01      4.51 o 
  -3   4   7       18.78       20.10      1.68 o 
  -2   4   7       43.56       44.65      2.45 o 
  -1   4   7       50.52       50.73      3.54 o 
   0   4   7      384.22      367.89     10.82 o 
   1   4   7       50.60       51.66      2.04 o 
   2   4   7       43.54       38.79      2.19 o 
   3   4   7       18.76       19.35      2.37 o 
   4   4   7       29.33       27.69      1.99 o 
   5   4   7       57.58       62.67      3.53 o 
   6   4   7       57.10       59.55      4.92 o 
   7   4   7       32.96       31.58      3.88 o 
  -7   5   7        2.05        4.23      1.86 o 
  -6   5   7        9.82        7.67      2.14 o 
  -5   5   7       54.77       49.27      4.67 o 
  -4   5   7      222.10      217.89      9.75 o 
  -3   5   7        3.51        8.29      2.01 o 
  -2   5   7      299.11      294.33     11.89 o 
  -1   5   7      346.47      339.05     12.54 o 
   0   5   7        0.34       18.70     14.84 o 
   1   5   7      346.99      357.80     19.29 o 
   2   5   7      299.19      298.79     13.72 o 
   3   5   7        3.52        2.73      1.41 o 
   4   5   7      222.32      239.01     19.13 o 
   5   5   7       55.06       45.68      3.27 o 
   6   5   7        9.77        7.49      1.95 o 
   7   5   7        2.05        1.65      1.91 o 
  -6   6   7        1.14        0.45      1.57 o 
  -5   6   7       13.09       11.91      2.58 o 
  -4   6   7       30.28       29.45      3.32 o 
  -3   6   7       85.28       82.94      7.65 o 
  -2   6   7        2.37        3.56      1.67 o 
  -1   6   7      498.51      555.85     50.33 o 
   0   6   7       19.45       17.22      2.85 o 
   1   6   7      498.73      543.59     23.69 o 
   2   6   7        2.43        2.80      1.18 o 
   3   6   7       85.43       83.58      5.35 o 
   4   6   7       30.40       40.28      8.89 o 
   5   6   7       13.14        9.95      1.71 o 
   6   6   7        1.15        1.11      1.36 o 
  -5   7   7        9.04       10.95      2.96 o 
  -4   7   7       67.03       61.42      5.09 o 
  -3   7   7      206.62      201.19     12.17 o 
  -2   7   7       43.29       39.26      4.28 o 
  -1   7   7       26.44       23.01      3.20 o 
   0   7   7      746.68      791.81     41.58 o 
   1   7   7       26.50       22.99      2.89 o 
   2   7   7       43.27       42.76      3.01 o 
   3   7   7      206.42      186.31      9.77 o 
   4   7   7       67.25       62.77      4.78 o 
   5   7   7        9.02        7.98      2.27 o 
  -4   8   7       30.80       21.33      3.57 o 
  -3   8   7       77.64       73.72      7.06 o 
  -2   8   7       13.69       17.93      2.87 o 
  -1   8   7        1.56        9.57      2.87 o 
   0   8   7      115.48      114.88      8.60 o 
   1   8   7        1.55        4.58      2.43 o 
   2   8   7       13.71       15.03      2.52 o 
   3   8   7       77.72       70.99      5.99 o 
   4   8   7       30.80       34.07      4.06 o 
  -3   9   7       40.25       36.30      5.52 o 
  -2   9   7       74.99       80.11      7.74 o 
  -1   9   7       27.65       27.57      3.99 o 
   0   9   7      123.30      136.51     10.21 o 
   1   9   7       27.64       30.78      5.19 o 
   2   9   7       74.98       77.55      8.11 o 
   3   9   7       40.30       39.77      5.93 o 
  -1  10   7      132.83      142.67     14.73 o 
   0  10   7        0.02        0.00      3.07 o 
   1  10   7      132.85      159.32     16.08 o 
   0   0   8     4145.87     4153.56    132.97 o 
   1   0   8        1.53        3.79      0.62 o 
   2   0   8       50.18       55.20      2.74 o 
   3   0   8      316.79      305.82      8.83 o 
   4   0   8      142.68      134.13      5.58 o 
   5   0   8       45.18       44.84      2.23 o 
   6   0   8      821.32      769.00     48.51 o 
   7   0   8       20.36       18.17      3.46 o 
  -7   1   8        0.04        0.00      1.14 o 
  -6   1   8       69.30       71.81      4.65 o 
  -5   1   8      265.66      280.46     13.63 o 
  -4   1   8       96.34       96.45      4.22 o 
  -3   1   8     1785.40     1959.08     71.19 o 
  -2   1   8      836.30      870.28     43.30 o 
  -1   1   8      148.85      152.91      6.46 o 
   0   1   8      132.30      152.11      4.08 o 
   1   1   8      148.65      153.01      4.26 o 
   2   1   8      836.74      896.07     22.91 o 
   3   1   8     1785.79     1807.83     47.83 o 
   4   1   8       96.29       94.51      3.99 o 
   5   1   8      265.71      266.08      9.09 o 
   6   1   8       69.25       65.90      5.08 o 
   7   1   8        0.04        0.70      1.03 o 
  -7   2   8       11.25       11.87      2.15 o 
  -6   2   8       11.71       14.66      2.47 o 
  -5   2   8      181.20      160.35      7.43 o 
  -4   2   8      350.13      358.79     16.35 o 
  -3   2   8       35.49       36.07      2.18 o 
  -2   2   8      340.18      353.62     11.24 o 
  -1   2   8      772.45      799.30     24.91 o 
   0   2   8       31.64       32.96      2.01 o 
   1   2   8      772.77      836.13     18.46 o 
   2   2   8      340.37      340.11     10.70 o 
   3   2   8       35.42       33.96      1.58 o 
   4   2   8      350.12      371.98     11.76 o 
   5   2   8      181.12      171.16      6.58 o 
   6   2   8       11.75       11.55      1.79 o 
   7   2   8       11.25       13.43      2.35 o 
  -7   3   8       20.59       23.40      2.80 o 
  -6   3   8        4.53       11.66      5.16 o 
  -5   3   8      378.13      420.44     19.08 o 
  -4   3   8      157.42      137.57      6.56 o 
  -3   3   8        0.15        2.32      1.00 o 
  -2   3   8      306.19      326.04     11.81 o 
  -1   3   8      104.78      107.82      4.53 o 
   0   3   8        0.37        0.00      0.62 o 
   1   3   8      105.29      103.08      2.97 o 
   2   3   8      306.37      298.07      9.55 o 
   3   3   8        0.16        0.99      0.93 o 
   4   3   8      157.57      163.06      6.33 o 
   5   3   8      378.13      401.07     14.63 o 
   6   3   8        4.50        4.66      1.35 o 
   7   3   8       20.56       18.32      3.49 o 
  -7   4   8        9.00       13.04      3.09 o 
  -6   4   8        3.57        5.41      3.02 o 
  -5   4   8       83.37       86.54      8.75 o 
  -4   4   8        0.87        2.06      1.20 o 
  -3   4   8       14.99       13.43      1.59 o 
  -2   4   8       56.58       51.32      4.14 o 
  -1   4   8      145.62      145.20      9.73 o 
   0   4   8       76.91       80.07      3.17 o 
   1   4   8      145.80      150.61      4.70 o 
   2   4   8       56.55       54.02      2.51 o 
   3   4   8       14.99       15.72      1.86 o 
   4   4   8        0.87        4.07      1.45 o 
   5   4   8       83.30       78.96      4.02 o 
   6   4   8        3.59        3.76      1.49 o 
   7   4   8        9.00       11.19      3.74 o 
  -6   5   8        7.05        9.38      2.28 o 
  -5   5   8        4.42        8.20      1.79 o 
  -4   5   8       19.32       20.41      3.68 o 
  -3   5   8       20.26       21.06      2.29 o 
  -2   5   8       34.13       36.99      5.95 o 
  -1   5   8        3.96        5.21      1.25 o 
   0   5   8       55.93       50.63      2.93 o 
   1   5   8        4.00        7.49      1.43 o 
   2   5   8       34.04       34.12      2.57 o 
   3   5   8       20.26       22.27      4.91 o 
   4   5   8       19.26       18.48      2.69 o 
   5   5   8        4.43        5.71      1.64 o 
   6   5   8        7.14        7.32      2.14 o 
  -6   6   8        7.29        6.77      2.78 o 
  -5   6   8        7.95       11.89      2.64 o 
  -4   6   8       74.21       71.28      5.48 o 
  -3   6   8      163.63      156.59      7.78 o 
  -2   6   8       49.00       42.93      3.87 o 
  -1   6   8      350.49      392.79     32.27 o 
   0   6   8      717.26      761.80     35.95 o 
   1   6   8      350.30      365.93     17.10 o 
   2   6   8       48.92       44.84      4.83 o 
   3   6   8      163.62      150.58      8.39 o 
   4   6   8       74.26       72.72      5.56 o 
   5   6   8        7.90       10.02      1.78 o 
   6   6   8        7.22       12.70      2.62 o 
  -5   7   8       14.39       17.69      3.25 o 
  -4   7   8       31.28       25.72      3.30 o 
  -3   7   8      163.06      172.85     11.44 o 
  -2   7   8       28.74       35.12      4.14 o 
  -1   7   8       66.52       61.46      5.72 o 
   0   7   8        0.36      131.95     51.23 o 
   1   7   8       66.41       64.81      4.96 o 
   2   7   8       28.81       29.38      2.78 o 
   3   7   8      163.27      144.99     14.29 o 
   4   7   8       31.28       26.65      3.17 o 
   5   7   8       14.36       14.70      3.24 o 
  -4   8   8        2.32        1.87      1.80 o 
  -3   8   8        7.26       15.90      3.04 o 
  -2   8   8       35.29       35.78      4.68 o 
  -1   8   8       16.14       14.03      3.47 o 
   0   8   8       14.25       33.53     10.89 o 
   1   8   8       15.95       16.15      2.75 o 
   2   8   8       35.26       37.14      3.68 o 
   3   8   8        7.28       12.10      2.64 o 
   4   8   8        2.32        2.74      1.85 o 
  -3   9   8       20.66       18.81      4.53 o 
  -2   9   8       84.94       79.17      8.49 o 
  -1   9   8       61.72       66.99      6.27 o 
   0   9   8       13.52       14.83      3.22 o 
   1   9   8       61.70       54.81      6.01 o 
   2   9   8       84.88       92.81      9.34 o 
   3   9   8       20.67       22.14      4.35 o 
   1   0   9       25.06       31.61      1.65 o 
   2   0   9        1.57        3.11      0.75 o 
   3   0   9      435.41      433.14     13.41 o 
   4   0   9       24.86       28.24      1.87 o 
   5   0   9       16.50       14.72      1.38 o 
   6   0   9       16.22       22.82      3.07 o 
   7   0   9        1.26        0.71      1.20 o 
  -7   1   9       15.96       15.86      2.74 o 
  -6   1   9      225.92      244.20     13.94 o 
  -5   1   9      186.45      176.35      7.95 o 
  -4   1   9      453.52      451.94     16.05 o 
  -3   1   9      115.66      109.78      5.54 o 
  -2   1   9      180.95      186.69      7.60 o 
  -1   1   9      165.08      167.31      7.15 o 
   0   1   9       23.15       19.33      1.06 o 
   1   1   9      164.85      171.80      6.75 o 
   2   1   9      181.04      194.67      5.77 o 
   3   1   9      115.84      124.65      5.02 o 
   4   1   9      453.29      464.60     14.28 o 
   5   1   9      186.43      178.83      6.75 o 
   6   1   9      225.69      227.04     10.70 o 
   7   1   9       16.01       14.00      2.42 o 
  -7   2   9        2.80        4.58      1.60 o 
  -6   2   9      118.13      125.08      6.69 o 
  -5   2   9      105.28      101.68      6.75 o 
  -4   2   9      236.18      244.21      9.77 o 
  -3   2   9      219.18      224.50      8.58 o 
  -2   2   9      107.01       99.30      4.90 o 
  -1   2   9      193.88      212.00      7.20 o 
   0   2   9       38.03       40.36      1.51 o 
   1   2   9      193.68      202.75      5.70 o 
   2   2   9      107.19      105.06      3.28 o 
   3   2   9      219.71      225.25      8.73 o 
   4   2   9      236.28      223.10      9.18 o 
   5   2   9      105.29      101.63      4.65 o 
   6   2   9      117.92      105.94      6.60 o 
   7   2   9        2.82        1.47      2.14 o 
  -7   3   9        4.61        6.54      1.78 o 
  -6   3   9      128.93      132.27     10.45 o 
  -5   3   9       21.85       29.74      2.94 o 
  -4   3   9        9.80        9.60      1.87 o 
  -3   3   9      307.13      293.93     13.41 o 
  -2   3   9      249.99      248.55      9.44 o 
  -1   3   9        7.44        8.17      1.18 o 
   0   3   9       18.74       21.29      1.96 o 
   1   3   9        7.34        7.08      0.83 o 
   2   3   9      249.97      244.49     10.72 o 
   3   3   9      306.80      295.49      9.85 o 
   4   3   9        9.80       11.35      1.23 o 
   5   3   9       21.87       22.49      2.15 o 
   6   3   9      128.99      112.29      6.23 o 
   7   3   9        4.58        5.10      2.39 o 
  -6   4   9        8.15        9.67      2.13 o 
  -5   4   9       41.02       45.78      6.87 o 
  -4   4   9       79.46       85.52      5.26 o 
  -3   4   9      113.25      112.04      5.27 o 
  -2   4   9       75.27       81.58      4.20 o 
  -1   4   9      137.77      127.06      7.17 o 
   0   4   9      145.51      157.18      5.74 o 
   1   4   9      137.90      131.15      4.31 o 
   2   4   9       75.03       75.59      4.29 o 
   3   4   9      113.24      105.32      8.41 o 
   4   4   9       79.40       79.35      4.00 o 
   5   4   9       41.04       38.30      3.00 o 
   6   4   9        8.21        8.81      2.66 o 
  -6   5   9        7.40        6.84      2.55 o 
  -5   5   9       14.28       14.04      2.29 o 
  -4   5   9       74.07       84.30      8.74 o 
  -3   5   9        7.72       11.07      1.64 o 
  -2   5   9       17.53       16.31      2.01 o 
  -1   5   9       98.90       93.48      4.95 o 
   0   5   9       86.84       80.74      4.16 o 
   1   5   9       98.68       88.64      4.68 o 
   2   5   9       17.61       18.69      1.99 o 
   3   5   9        7.72        8.96      1.59 o 
   4   5   9       73.98       69.10      5.25 o 
   5   5   9       14.08       13.20      2.24 o 
   6   5   9        7.42       11.17      2.56 o 
  -5   6   9       12.70        9.41      2.73 o 
  -4   6   9       16.07       14.64      2.31 o 
  -3   6   9       44.11       48.61      4.73 o 
  -2   6   9       82.16       80.40      6.36 o 
  -1   6   9      182.38      176.99      8.79 o 
   0   6   9       59.61       65.28      5.39 o 
   1   6   9      182.36      173.44     10.01 o 
   2   6   9       82.26       75.89      4.83 o 
   3   6   9       44.11       43.76      3.69 o 
   4   6   9       16.03       15.65      2.51 o 
   5   6   9       12.72       12.93      2.43 o 
  -5   7   9        0.06        1.55      1.88 o 
  -4   7   9       16.80       16.13      2.74 o 
  -3   7   9      165.84      162.13     11.67 o 
  -2   7   9       22.99       24.10      3.76 o 
  -1   7   9       18.01       17.31      3.40 o 
   0   7   9      622.49      663.22     36.49 o 
   1   7   9       18.06       16.46      2.56 o 
   2   7   9       22.96       27.69      2.91 o 
   3   7   9      165.83      153.99      8.90 o 
   4   7   9       16.73       14.19      2.82 o 
   5   7   9        0.06        0.00      1.60 o 
  -4   8   9        0.91        1.45      1.67 o 
  -3   8   9       21.04       19.00      3.98 o 
  -2   8   9        7.24        6.02      3.22 o 
  -1   8   9       22.30       23.23      3.36 o 
   0   8   9      203.83      194.81     13.75 o 
   1   8   9       22.40       23.56      3.54 o 
   2   8   9        7.22        7.15      1.90 o 
   3   8   9       21.02       27.90      3.55 o 
   4   8   9        0.91        0.00      3.11 o 
  -2   9   9       38.35       30.59      5.25 o 
  -1   9   9       54.90       57.39      6.27 o 
   0   9   9       11.93       13.24      3.19 o 
   1   9   9       54.92       54.04      5.82 o 
   2   9   9       38.36       44.34      5.77 o 
   0   0  10      319.74      330.47     11.91 o 
   1   0  10       97.52      106.00      3.75 o 
   2   0  10        8.17        7.08      1.04 o 
   3   0  10      427.05      472.01     17.57 o 
   4   0  10      122.85      132.57      7.32 o 
   5   0  10       37.61       35.66      2.59 o 
   6   0  10        0.33        1.21      1.32 o 
   7   0  10        8.07        9.32      2.07 o 
  -7   1  10        0.54        0.35      1.45 o 
  -6   1  10      163.90      158.26      9.90 o 
  -5   1  10      131.71      123.66      6.15 o 
  -4   1  10       23.30       28.74      2.03 o 
  -3   1  10        1.15        2.91      0.78 o 
  -2   1  10      483.64      508.00     19.56 o 
  -1   1  10      126.87      141.36     14.28 o 
   0   1  10       71.55       56.12      3.82 o 
   1   1  10      126.72      139.58      4.07 o 
   2   1  10      483.52      506.53     12.68 o 
   3   1  10        1.16        0.94      0.77 o 
   4   1  10       23.27       22.93      3.11 o 
   5   1  10      131.81      126.08      8.75 o 
   6   1  10      163.98      158.50      9.30 o 
   7   1  10        0.54        2.30      2.42 o 
  -7   2  10        5.06        8.23      3.14 o 
  -6   2  10        6.12       11.26      3.72 o 
  -5   2  10      682.11      694.42     31.06 o 
  -4   2  10      121.91      118.07      5.68 o 
  -3   2  10       32.09       30.61      2.25 o 
  -2   2  10      172.65      178.01      8.31 o 
  -1   2  10       40.99       38.41      2.45 o 
   0   2  10        0.25        0.74      0.49 o 
   1   2  10       40.74       40.48      1.85 o 
   2   2  10      172.40      184.05      5.62 o 
   3   2  10       32.15       31.24      2.28 o 
   4   2  10      122.05      122.46      5.07 o 
   5   2  10      681.91      735.71     30.64 o 
   6   2  10        6.11        4.69      1.44 o 
   7   2  10        5.07        9.55      2.52 o 
  -7   3  10        7.95       10.59      2.75 o 
  -6   3  10       27.70       30.32      3.21 o 
  -5   3  10       75.65       65.62      5.16 o 
  -4   3  10       16.37       16.83      2.06 o 
  -3   3  10      122.42      112.06      5.75 o 
  -2   3  10      494.26      547.90     27.12 o 
  -1   3  10      191.56      207.47      8.05 o 
   0   3  10        0.57        0.13      0.66 o 
   1   3  10      191.71      202.35     10.45 o 
   2   3  10      494.15      548.76     18.74 o 
   3   3  10      122.35      122.60      6.66 o 
   4   3  10       16.36       14.10      1.84 o 
   5   3  10       75.82       71.84      4.51 o 
   6   3  10       27.76       19.42      3.10 o 
   7   3  10        7.94        9.02      3.17 o 
  -6   4  10       35.14       31.23      3.69 o 
  -5   4  10       86.76       79.60      5.60 o 
  -4   4  10        4.96       10.51      2.05 o 
  -3   4  10      109.19      101.62      6.09 o 
  -2   4  10      128.16      124.15      6.25 o 
  -1   4  10      167.02      180.65      7.80 o 
   0   4  10      362.26      315.57     25.27 o 
   1   4  10      167.32      158.57      5.38 o 
   2   4  10      128.22      129.00      5.31 o 
   3   4  10      109.29       94.47      9.06 o 
   4   4  10        4.94        5.51      1.39 o 
   5   4  10       86.58       80.97      4.90 o 
   6   4  10       35.33       35.35      5.24 o 
  -6   5  10       53.77       47.00      4.44 o 
  -5   5  10        0.65        0.00      1.54 o 
  -4   5  10       17.57       19.30      2.41 o 
  -3   5  10      101.19       91.09      5.76 o 
  -2   5  10       51.38       54.67      3.73 o 
  -1   5  10       67.08       65.91      3.93 o 
   0   5  10      506.48      516.99     19.14 o 
   1   5  10       66.96       63.18      3.01 o 
   2   5  10       51.50       46.50      3.39 o 
   3   5  10      101.19       92.62      7.11 o 
   4   5  10       17.56       14.06      2.29 o 
   5   5  10        0.64        0.94      1.14 o 
   6   5  10       53.64       41.54      6.18 o 
  -5   6  10        1.96        1.45      1.59 o 
  -4   6  10       72.71       70.10      5.02 o 
  -3   6  10      204.04      218.70     17.99 o 
  -2   6  10       13.13       13.68      2.88 o 
  -1   6  10       73.34       70.83      5.24 o 
   0   6  10        0.60        0.49      1.17 o 
   1   6  10       73.35       73.02      4.60 o 
   2   6  10       13.10       15.16      2.17 o 
   3   6  10      204.12      204.37     13.31 o 
   4   6  10       72.46       67.97      6.68 o 
   5   6  10        1.97        1.95      1.50 o 
  -4   7  10       22.70       23.96      3.54 o 
  -3   7  10        2.05        0.73      1.87 o 
  -2   7  10        6.57        6.05      2.07 o 
  -1   7  10        6.72        6.36      2.38 o 
   0   7  10      438.97      447.84     26.47 o 
   1   7  10        6.67        9.16      1.92 o 
   2   7  10        6.62        4.62      1.70 o 
   3   7  10        2.04        2.77      1.37 o 
   4   7  10       22.60       21.17      3.56 o 
  -3   8  10       23.96       24.67      4.02 o 
  -2   8  10       46.41       51.90      5.74 o 
  -1   8  10       14.66       13.12      3.50 o 
   0   8  10       15.25       16.17      3.17 o 
   1   8  10       14.70       13.72      2.99 o 
   2   8  10       46.41       47.19      5.08 o 
   3   8  10       23.92       23.15      4.09 o 
  -1   9  10        5.82       17.04      4.69 o 
   0   9  10        0.29        2.07      2.17 o 
   1   9  10        5.84        3.68      3.38 o 
   1   0  11      198.70      236.48      7.77 o 
   2   0  11       12.04       13.27      1.37 o 
   3   0  11        7.32        9.45      1.38 o 
   4   0  11        0.38        2.15      1.54 o 
   5   0  11      111.65       98.05      6.00 o 
   6   0  11       26.91       22.03      2.93 o 
   7   0  11        0.04        0.47      1.35 o 
  -7   1  11        5.74        3.75      1.87 o 
  -6   1  11       40.81       38.74      3.90 o 
  -5   1  11       25.30       29.17      3.03 o 
  -4   1  11      215.61      213.72     11.11 o 
  -3   1  11       98.40       99.12      5.30 o 
  -2   1  11      256.65      248.35     10.61 o 
  -1   1  11       93.25       91.15      5.46 o 
   0   1  11       62.80       58.06      3.91 o 
   1   1  11       93.01       93.54      3.94 o 
   2   1  11      256.41      266.33      8.34 o 
   3   1  11       98.12       99.57      4.13 o 
   4   1  11      215.35      214.59      8.29 o 
   5   1  11       25.41       20.60      2.33 o 
   6   1  11       40.75       33.57      3.48 o 
   7   1  11        5.74        5.15      1.73 o 
  -6   2  11      142.09      138.26      9.55 o 
  -5   2  11       16.62       16.60      2.70 o 
  -4   2  11       46.46       44.58      3.82 o 
  -3   2  11       16.41       14.90      2.66 o 
  -2   2  11      239.67      229.12     10.60 o 
  -1   2  11      148.22      151.78      7.59 o 
   0   2  11       49.57       43.04      2.68 o 
   1   2  11      147.99      156.33      6.10 o 
   2   2  11      239.52      242.20      9.18 o 
   3   2  11       16.47       14.18      1.39 o 
   4   2  11       46.41       43.28      3.15 o 
   5   2  11       16.57       13.59      2.15 o 
   6   2  11      142.15      136.68      8.97 o 
  -6   3  11       50.11       45.19      4.27 o 
  -5   3  11       60.42       58.33      4.21 o 
  -4   3  11        9.43        9.70      1.68 o 
  -3   3  11      227.50      217.15     11.62 o 
  -2   3  11       27.29       27.28      2.76 o 
  -1   3  11       93.91       94.14      4.80 o 
   0   3  11      918.37      877.08     28.83 o 
   1   3  11       93.75       89.65      3.58 o 
   2   3  11       27.37       32.60      3.12 o 
   3   3  11      226.94      216.28      9.59 o 
   4   3  11        9.52        7.51      1.38 o 
   5   3  11       60.45       59.81      4.47 o 
   6   3  11       50.30       36.82      3.51 o 
  -6   4  11        6.94        7.76      2.44 o 
  -5   4  11       12.22       13.15      2.25 o 
  -4   4  11        5.33        3.38      1.86 o 
  -3   4  11      240.52      210.12     11.82 o 
  -2   4  11       55.17       54.22      3.89 o 
  -1   4  11       36.39       36.33      3.68 o 
   0   4  11      517.63      530.93     37.24 o 
   1   4  11       36.42       32.02      2.17 o 
   2   4  11       55.22       55.69      3.08 o 
   3   4  11      240.49      236.92      9.65 o 
   4   4  11        5.34        6.15      1.38 o 
   5   4  11       12.14       11.05      2.27 o 
   6   4  11        6.94        6.98      2.44 o 
  -5   5  11      166.65      186.04     17.86 o 
  -4   5  11       20.86       20.97      2.52 o 
  -3   5  11      100.15       92.85      6.01 o 
  -2   5  11       50.11       44.67      3.47 o 
  -1   5  11       84.10       71.60      5.52 o 
   0   5  11       17.33       18.24      1.83 o 
   1   5  11       83.73       74.29      3.75 o 
   2   5  11       50.14       44.22      3.53 o 
   3   5  11      100.10       86.89      6.01 o 
   4   5  11       20.81       17.17      2.46 o 
   5   5  11      166.32      163.09     10.37 o 
  -5   6  11       20.41       22.63      3.12 o 
  -4   6  11       20.95       23.30      3.99 o 
  -3   6  11        3.01        2.51      1.84 o 
  -2   6  11      127.81      128.96      9.51 o 
  -1   6  11      114.04      105.75      6.13 o 
   0   6  11        6.32        6.76      2.10 o 
   1   6  11      113.75      103.04      5.95 o 
   2   6  11      127.65      125.08      7.98 o 
   3   6  11        2.98        3.53      1.42 o 
   4   6  11       20.95       22.31      4.69 o 
   5   6  11       20.49       18.62      3.13 o 
  -4   7  11       16.38       15.47      2.99 o 
  -3   7  11       39.15       37.50      3.79 o 
  -2   7  11       18.50       21.42      3.56 o 
  -1   7  11       26.88       34.90      4.82 o 
   0   7  11       95.66       79.74     10.46 o 
   1   7  11       26.81       30.68      3.63 o 
   2   7  11       18.48       16.14      2.92 o 
   3   7  11       39.07       42.56      4.80 o 
   4   7  11       16.24       11.99      2.61 o 
  -3   8  11       19.75       16.53      3.35 o 
  -2   8  11       18.03       19.06      4.09 o 
  -1   8  11        2.66        1.82      1.93 o 
   0   8  11       27.23       25.41      4.13 o 
   1   8  11        2.65        2.11      2.01 o 
   2   8  11       18.03       19.27      3.28 o 
   3   8  11       19.76       15.69      3.14 o 
   0   0  12      678.84      729.71     43.60 o 
   1   0  12      128.39      127.30      7.79 o 
   2   0  12        1.83        5.15      1.14 o 
   3   0  12      179.36      187.41      8.59 o 
   4   0  12      401.58      387.50     16.45 o 
   5   0  12       37.98       35.27      4.56 o 
   6   0  12       58.83       58.74      4.92 o 
  -6   1  12        4.94        6.88      2.66 o 
  -5   1  12        3.11        4.49      2.24 o 
  -4   1  12      102.33      103.74      6.59 o 
  -3   1  12      138.53      132.79      7.27 o 
  -2   1  12       62.93       62.42      3.32 o 
  -1   1  12       34.52       35.57      2.94 o 
   0   1  12        2.12        4.69      1.74 o 
   1   1  12       34.46       38.33      3.58 o 
   2   1  12       62.98       60.15      3.07 o 
   3   1  12      138.62      137.99      5.57 o 
   4   1  12      102.45      107.23      6.03 o 
   5   1  12        3.12        3.82      1.27 o 
   6   1  12        4.98        8.95      2.00 o 
  -6   2  12        6.36       11.40      5.31 o 
  -5   2  12      122.04      131.55      8.75 o 
  -4   2  12        1.33        7.07      2.34 o 
  -3   2  12      171.57      171.99      9.56 o 
  -2   2  12        1.55        5.25      1.61 o 
  -1   2  12      111.65      100.20      5.67 o 
   0   2  12       31.77       32.03      2.61 o 
   1   2  12      111.60      102.89      4.72 o 
   2   2  12        1.55        1.43      1.16 o 
   3   2  12      171.55      181.48      7.34 o 
   4   2  12        1.33        2.10      1.05 o 
   5   2  12      122.06      128.40      8.72 o 
   6   2  12        6.34        3.79      1.87 o 
  -6   3  12       21.11       23.53      3.36 o 
  -5   3  12      140.82      129.48      9.01 o 
  -4   3  12       50.93       45.91      4.31 o 
  -3   3  12       48.15       43.13      4.11 o 
  -2   3  12       79.48       76.71      5.00 o 
  -1   3  12       79.32       71.96      4.31 o 
   0   3  12       18.32       14.05      1.87 o 
   1   3  12       79.19       78.71      3.73 o 
   2   3  12       79.55       75.41      3.44 o 
   3   3  12       48.08       42.43      2.63 o 
   4   3  12       50.88       52.15      3.70 o 
   5   3  12      140.33      145.99      8.09 o 
   6   3  12       21.10       15.87      2.83 o 
  -5   4  12       10.40       17.12      2.68 o 
  -4   4  12       26.17       31.13      3.66 o 
  -3   4  12      240.20      237.38     13.82 o 
  -2   4  12      145.60      149.75      8.26 o 
  -1   4  12       29.26       27.64      2.56 o 
   0   4  12       54.99       54.30      3.79 o 
   1   4  12       29.27       28.63      2.56 o 
   2   4  12      145.68      141.94      6.70 o 
   3   4  12      239.91      228.64      9.92 o 
   4   4  12       26.10       33.21      2.78 o 
   5   4  12       10.45       11.72      2.50 o 
  -5   5  12        3.94        8.01      2.97 o 
  -4   5  12        0.82        0.99      1.40 o 
  -3   5  12      115.15      116.88      7.46 o 
  -2   5  12       61.24       56.58      4.26 o 
  -1   5  12       63.23       52.38      4.81 o 
   0   5  12      120.73      107.06      7.50 o 
   1   5  12       63.17       55.67      3.23 o 
   2   5  12       61.26       59.93      4.51 o 
   3   5  12      115.15      101.22      6.46 o 
   4   5  12        0.81        1.50      1.42 o 
   5   5  12        3.98        3.30      1.92 o 
  -4   6  12       92.32       89.60      8.78 o 
  -3   6  12        8.47       11.59      2.27 o 
  -2   6  12      120.23      124.58      7.46 o 
  -1   6  12       24.94       24.99      2.68 o 
   0   6  12      255.99      260.20     16.76 o 
   1   6  12       24.77       23.43      2.90 o 
   2   6  12      119.98      112.62      7.38 o 
   3   6  12        8.40       11.19      2.09 o 
   4   6  12       92.14       91.24      6.90 o 
  -3   7  12        3.75        5.05      2.33 o 
  -2   7  12       17.49       16.29      3.52 o 
  -1   7  12       41.63       44.50      5.61 o 
   0   7  12       41.63       41.79      4.93 o 
   1   7  12       41.50       41.83      5.06 o 
   2   7  12       17.47       17.48      2.90 o 
   3   7  12        3.76        7.33      3.13 o 
  -2   8  12        8.03        9.28      3.19 o 
  -1   8  12       31.47       40.46      5.48 o 
   0   8  12        7.39       10.40      3.28 o 
   1   8  12       31.32       32.99      5.08 o 
   2   8  12        8.00        6.94      2.52 o 
   1   0  13        2.25        2.29      0.82 o 
   2   0  13      106.38      107.61      5.25 o 
   3   0  13      104.28      114.77      6.13 o 
   4   0  13       29.82       25.87      2.54 o 
   5   0  13       53.27       47.46      4.37 o 
   6   0  13        0.57        1.21      1.46 o 
  -6   1  13        0.77        0.00      1.37 o 
  -5   1  13       34.48       32.21      2.93 o 
  -4   1  13      131.57      121.14      6.58 o 
  -3   1  13       55.72       61.04      4.06 o 
  -2   1  13       67.42       64.94      4.99 o 
  -1   1  13      214.16      222.16     10.67 o 
   0   1  13       58.45       57.24      4.41 o 
   1   1  13      214.18      228.42     12.90 o 
   2   1  13       67.29       69.19      3.58 o 
   3   1  13       55.80       61.71      3.92 o 
   4   1  13      131.46      118.21      9.93 o 
   5   1  13       34.43       31.83      3.36 o 
   6   1  13        0.76        0.00      1.40 o 
  -6   2  13       11.56       10.45      2.56 o 
  -5   2  13        9.43        5.24      2.33 o 
  -4   2  13       93.38       90.56      6.53 o 
  -3   2  13       23.23       22.47      2.82 o 
  -2   2  13       30.91       29.38      2.88 o 
  -1   2  13      117.97      117.33      6.78 o 
   0   2  13      310.77      316.06     18.66 o 
   1   2  13      118.08      124.13      6.36 o 
   2   2  13       30.97       30.67      2.14 o 
   3   2  13       23.21       27.57      2.59 o 
   4   2  13       93.34       96.75      5.91 o 
   5   2  13        9.39        9.04      1.72 o 
   6   2  13       11.71       10.72      2.83 o 
  -5   3  13       24.87       27.46      3.54 o 
  -4   3  13       33.45       34.11      3.48 o 
  -3   3  13      123.38      126.50      8.24 o 
  -2   3  13       15.07       13.52      2.24 o 
  -1   3  13      164.91      166.66      9.71 o 
   0   3  13      228.02      215.28     10.45 o 
   1   3  13      165.03      165.98      9.92 o 
   2   3  13       15.01       17.13      1.71 o 
   3   3  13      123.33      121.40      5.90 o 
   4   3  13       33.44       28.87      3.00 o 
   5   3  13       24.91       26.76      3.23 o 
  -5   4  13       78.12       79.14      7.02 o 
  -4   4  13       15.38       15.81      2.85 o 
  -3   4  13      134.87      128.34      8.70 o 
  -2   4  13        1.25        0.00      1.29 o 
  -1   4  13      191.12      193.47      9.88 o 
   0   4  13       25.89       26.43      2.73 o 
   1   4  13      190.88      185.47     14.22 o 
   2   4  13        1.26        1.27      1.06 o 
   3   4  13      134.89      127.74      8.89 o 
   4   4  13       15.37       16.39      2.83 o 
   5   4  13       78.00       82.22      6.82 o 
  -5   5  13       29.25       32.53      4.28 o 
  -4   5  13       81.92       78.48      7.67 o 
  -3   5  13        0.56        0.00      1.30 o 
  -2   5  13       55.01       55.38      4.36 o 
  -1   5  13       94.22       92.97      5.72 o 
   0   5  13       51.00       50.93      3.79 o 
   1   5  13       93.98       86.70      7.79 o 
   2   5  13       54.77       57.89      4.10 o 
   3   5  13        0.56        0.04      0.92 o 
   4   5  13       81.77       84.07      6.51 o 
   5   5  13       29.02       23.27      3.45 o 
  -4   6  13       11.27       13.94      2.99 o 
  -3   6  13        2.25        6.15      1.73 o 
  -2   6  13       26.15       24.81      3.00 o 
  -1   6  13       75.91       68.56      6.75 o 
   0   6  13        4.67        1.84      1.75 o 
   1   6  13       75.88       74.16      7.27 o 
   2   6  13       26.25       22.60      3.08 o 
   3   6  13        2.27        2.37      1.59 o 
   4   6  13       11.24       14.89      3.12 o 
  -3   7  13        8.04       10.90      2.92 o 
  -2   7  13        1.20        0.00      1.69 o 
  -1   7  13       10.00       10.49      3.05 o 
   0   7  13       11.60       12.17      4.33 o 
   1   7  13        9.98        9.82      2.97 o 
   2   7  13        1.19        0.00      1.67 o 
   3   7  13        8.02       11.25      2.89 o 
   0   8  13        0.10        1.07      1.98 o 
   0   0  14      190.10      200.04     20.47 o 
   1   0  14        8.04        7.62      2.71 o 
   2   0  14      110.38      105.94      5.39 o 
   3   0  14      309.24      288.29     13.34 o 
   4   0  14       12.15       11.82      1.83 o 
   5   0  14        4.05        2.69      1.56 o 
  -5   1  14        5.71        4.92      1.68 o 
  -4   1  14        2.82        3.42      1.52 o 
  -3   1  14        4.08        5.50      1.41 o 
  -2   1  14       19.38       18.63      2.70 o 
  -1   1  14       52.71       51.50      3.39 o 
   0   1  14      474.65      539.64     27.74 o 
   1   1  14       52.72       55.66      4.54 o 
   2   1  14       19.38       19.55      3.19 o 
   3   1  14        4.08        3.81      1.36 o 
   4   1  14        2.82        2.14      1.27 o 
   5   1  14        5.75        6.79      1.75 o 
  -5   2  14       16.17       15.02      2.56 o 
  -4   2  14       40.85       36.30      3.94 o 
  -3   2  14       49.43       46.55      3.98 o 
  -2   2  14       44.94       43.35      3.56 o 
  -1   2  14       77.21       76.65      4.77 o 
   0   2  14       97.43      102.54      7.23 o 
   1   2  14       77.30       88.99      6.14 o 
   2   2  14       44.87       42.95      2.72 o 
   3   2  14       49.53       45.22      3.15 o 
   4   2  14       40.70       35.50      4.53 o 
   5   2  14       15.99       12.63      2.20 o 
  -5   3  14        5.56        5.71      2.05 o 
  -4   3  14        2.47        1.48      1.40 o 
  -3   3  14       15.94       18.21      2.70 o 
  -2   3  14        0.25        2.69      1.30 o 
  -1   3  14       29.48       27.54      3.16 o 
   0   3  14        0.76        0.00      1.19 o 
   1   3  14       29.40       29.81      2.99 o 
   2   3  14        0.27        0.35      1.03 o 
   3   3  14       15.93       13.29      1.81 o 
   4   3  14        2.47        0.93      1.25 o 
   5   3  14        5.52        5.52      1.81 o 
  -5   4  14       40.53       33.58      4.67 o 
  -4   4  14       31.93       32.65      3.88 o 
  -3   4  14       39.82       38.97      4.17 o 
  -2   4  14      159.70      156.69     10.26 o 
  -1   4  14      155.86      175.89      9.76 o 
   0   4  14      187.80      171.95     15.04 o 
   1   4  14      155.66      171.04      9.55 o 
   2   4  14      159.56      161.21      8.46 o 
   3   4  14       39.86       35.91      3.15 o 
   4   4  14       31.91       31.57      3.61 o 
   5   4  14       40.33       37.96      5.56 o 
  -4   5  14       10.04       12.14      2.82 o 
  -3   5  14       68.99       67.32      6.04 o 
  -2   5  14       13.36       14.44      2.38 o 
  -1   5  14        3.88        8.66      2.82 o 
   0   5  14       12.78       11.26      2.59 o 
   1   5  14        3.87        4.92      2.07 o 
   2   5  14       13.34       11.67      2.92 o 
   3   5  14       68.93       60.99      5.16 o 
   4   5  14       10.06       13.73      2.66 o 
  -3   6  14        0.26        2.81      1.93 o 
  -2   6  14        0.30        3.23      1.58 o 
  -1   6  14       57.03       58.41      5.81 o 
   0   6  14       38.57       42.73      5.02 o 
   1   6  14       56.96       53.86      5.73 o 
   2   6  14        0.29        0.00      1.45 o 
   3   6  14        0.26        1.99      2.76 o 
  -2   7  14        1.52        1.43      1.87 o 
  -1   7  14        4.01        5.37      2.65 o 
   0   7  14        7.00        6.95      2.76 o 
   1   7  14        3.98        8.05      2.48 o 
   2   7  14        1.50        1.96      1.94 o 
   1   0  15       22.87       24.78      3.19 o 
   2   0  15       46.75       43.78      3.07 o 
   3   0  15        1.31        2.77      1.35 o 
   4   0  15        0.98        0.00      1.19 o 
   5   0  15        0.56        0.00      1.47 o 
  -5   1  15       13.76       18.28      3.15 o 
  -4   1  15       10.63       10.21      1.87 o 
  -3   1  15      238.36      235.58     12.15 o 
  -2   1  15       14.27       16.05      1.98 o 
  -1   1  15      153.80      170.96     11.09 o 
   0   1  15      156.87      181.94     12.55 o 
   1   1  15      153.49      170.32     10.86 o 
   2   1  15       14.27       18.61      3.12 o 
   3   1  15      238.58      245.10     12.31 o 
   4   1  15       10.60        8.67      2.25 o 
   5   1  15       13.63       19.64      3.04 o 
  -5   2  15       10.74       10.40      2.26 o 
  -4   2  15       54.41       47.84      4.79 o 
  -3   2  15       80.09       83.37      6.43 o 
  -2   2  15       27.90       22.56      2.53 o 
  -1   2  15       34.02       33.74      3.92 o 
   0   2  15       58.99       59.17      5.39 o 
   1   2  15       33.93       33.53      3.59 o 
   2   2  15       27.86       33.27      3.49 o 
   3   2  15       80.11       78.03      6.79 o 
   4   2  15       54.44       49.62      3.59 o 
   5   2  15       10.73       15.31      2.65 o 
  -4   3  15       37.16       37.66      4.50 o 
  -3   3  15       73.16       65.56      5.41 o 
  -2   3  15       66.03       66.74      5.40 o 
  -1   3  15       73.10       68.35      5.64 o 
   0   3  15       23.87       30.59      3.79 o 
   1   3  15       73.20       75.07      5.38 o 
   2   3  15       65.82       66.75      5.16 o 
   3   3  15       72.90       62.29      4.24 o 
   4   3  15       37.16       40.06      3.91 o 
  -4   4  15       69.65       67.07      6.02 o 
  -3   4  15        4.42        2.96      1.80 o 
  -2   4  15       40.01       43.28      4.53 o 
  -1   4  15        6.07        9.97      2.55 o 
   0   4  15      261.08      287.93     17.03 o 
   1   4  15        6.08        4.25      1.97 o 
   2   4  15       39.98       46.71      5.18 o 
   3   4  15        4.41        4.27      1.68 o 
   4   4  15       69.66       69.68      9.26 o 
  -3   5  15        6.70        4.16      2.13 o 
  -2   5  15       34.03       40.84      4.35 o 
  -1   5  15       12.55       10.10      2.14 o 
   0   5  15        0.50        0.32      1.04 o 
   1   5  15       12.48       10.92      3.07 o 
   2   5  15       33.95       31.02      4.74 o 
   3   5  15        6.68        7.85      2.47 o 
  -2   6  15       13.61       11.26      3.29 o 
  -1   6  15       15.90       18.15      3.55 o 
   0   6  15       11.50        9.60      2.76 o 
   1   6  15       15.83       18.92      3.81 o 
   2   6  15       13.60       14.91      3.33 o 
   0   0  16     1671.03     1910.66    224.68 o 
   1   0  16        3.16        4.98      2.01 o 
   2   0  16        1.06        6.15      3.90 o 
   3   0  16        8.04        9.73      2.62 o 
   4   0  16       64.43       48.58      4.14 o 
  -4   1  16        6.38        9.10      2.62 o 
  -3   1  16      242.86      236.14     13.11 o 
  -2   1  16       39.90       43.56      4.99 o 
  -1   1  16       22.90       26.14      3.70 o 
   0   1  16       19.81       30.22      4.01 o 
   1   1  16       22.95       24.23      3.59 o 
   2   1  16       39.90       49.95      4.88 o 
   3   1  16      242.68      254.19     16.23 o 
   4   1  16        6.42        6.69      2.10 o 
  -4   2  16       48.11       42.34      4.33 o 
  -3   2  16       15.35       14.17      2.32 o 
  -2   2  16       32.15       41.91      4.36 o 
  -1   2  16       35.95       35.57      4.10 o 
   0   2  16      123.03      149.37     10.73 o 
   1   2  16       35.93       35.98      4.36 o 
   2   2  16       31.98       35.77      4.46 o 
   3   2  16       15.36       15.44      2.73 o 
   4   2  16       48.14       57.41      6.49 o 
  -4   3  16        1.37        3.96      3.09 o 
  -3   3  16        7.03        8.58      2.08 o 
  -2   3  16        5.10        5.12      2.15 o 
  -1   3  16       65.86       65.72      6.14 o 
   0   3  16        8.35        7.82      2.35 o 
   1   3  16       65.79       73.77      6.11 o 
   2   3  16        5.08        1.31      1.42 o 
   3   3  16        7.02        5.98      2.45 o 
   4   3  16        1.35        0.95      1.88 o 
  -3   4  16        4.11        0.98      2.49 o 
  -2   4  16        0.32        0.00      1.79 o 
  -1   4  16        0.76        3.15      2.07 o 
   0   4  16      109.57      105.24      8.86 o 
   1   4  16        0.75        2.87      1.67 o 
   2   4  16        0.32        0.00      1.47 o 
   3   4  16        4.11        7.24      1.88 o 
  -2   5  16        8.62       11.91      2.46 o 
  -1   5  16       39.68       39.87      4.26 o 
   0   5  16       52.45       53.97      6.46 o 
   1   5  16       39.69       29.93      5.07 o 
   2   5  16        8.65        8.50      2.51 o 
  -1   6  16        2.63        6.01      4.97 o 
   0   6  16       23.47       24.93      4.83 o 
   1   6  16        2.64        1.33      2.13 o 
   1   0  17        7.37        9.24      2.48 o 
   2   0  17        9.88       11.48      2.73 o 
   3   0  17        1.88        1.98      1.63 o 
   4   0  17        3.08        2.32      1.77 o 
  -4   1  17       31.67       25.10      3.81 o 
  -3   1  17       22.21       24.88      3.70 o 
  -2   1  17        3.03        4.92      1.86 o 
  -1   1  17       15.40       12.97      3.04 o 
   0   1  17      118.62      131.57     10.55 o 
   1   1  17       15.39       16.52      2.92 o 
   2   1  17        2.99        4.17      2.11 o 
   3   1  17       22.25       19.64      3.66 o 
   4   1  17       31.71       29.81      5.69 o 
  -3   2  17       38.70       35.47      4.23 o 
  -2   2  17        1.83        0.23      1.95 o 
  -1   2  17       20.50       23.24      3.81 o 
   0   2  17        3.84        1.10      1.82 o 
   1   2  17       20.49       20.05      3.40 o 
   2   2  17        1.81        4.85      1.78 o 
   3   2  17       38.76       36.88      4.91 o 
  -3   3  17       21.62       16.72      3.23 o 
  -2   3  17        8.15       12.23      2.59 o 
  -1   3  17       87.17       97.59      8.71 o 
   0   3  17       30.62       40.89      4.87 o 
   1   3  17       87.17       91.00      7.82 o 
   2   3  17        8.17        9.90      2.71 o 
   3   3  17       21.63       20.47      3.19 o 
  -2   4  17       21.59       22.80      3.94 o 
  -1   4  17       25.20       40.19      6.02 o 
   0   4  17        0.44        0.13      1.33 o 
   1   4  17       25.16       26.92      3.59 o 
   2   4  17       21.63       18.02      3.31 o 
  -1   5  17       37.11       38.90      8.23 o 
   0   5  17        1.90        0.42      1.73 o 
   1   5  17       37.19       31.99      4.72 o 
   0   0  18        1.26        1.32      2.14 o 
   1   0  18        6.60        8.32      3.00 o 
   2   0  18       12.46       13.07      2.90 o 
   3   0  18      152.90      146.40     11.72 o 
  -3   1  18        5.67        7.51      2.41 o 
  -2   1  18       22.05       28.44      4.03 o 
  -1   1  18       31.76       34.83      4.55 o 
   0   1  18      132.64      144.35     11.75 o 
   1   1  18       31.82       36.69      4.50 o 
   2   1  18       22.03       26.54      3.99 o 
   3   1  18        5.65        5.91      2.60 o 
  -2   2  18       44.21       44.01      5.22 o 
  -1   2  18       74.99       84.31      8.10 o 
   0   2  18       42.84       44.63      7.64 o 
   1   2  18       75.08       76.25      7.45 o 
   2   2  18       44.23       46.92      5.26 o 
  -2   3  18        5.48        5.97      2.07 o 
  -1   3  18        0.87        1.50      2.00 o 
   0   3  18       64.46       73.69      7.69 o 
   1   3  18        0.86        4.46      3.44 o 
   2   3  18        5.54        2.69      2.23 o 
   0   4  18       18.35       16.90      3.60 o 
   1   0  19        0.61        1.95      1.98 o 
  -1   1  19       46.51       45.58      5.49 o 
   0   1  19       59.29       66.64      7.31 o 
   1   1  19       46.59       43.79      5.53 o 
   0   2  19       31.45       30.96      4.69 o 
                                                 
